# Supplementary material for: Herbaspirillum seropedicae Differentially Expressed Genes in Response to Iron Availability
Source: Front Microbiol. 2018 Jul 3;9:1430. doi: 10.3389/fmicb.2018.01430 (PMC6037834; doi:10.3389/fmicb.2018.01430)
Supplement: Supplementary file 3 [file Table_3.xlsx]

## Sheet: All genes
Fold-change, statistical values, and RPKM for all genes of H. seropedicae genome, from RNA-seq analysis.
Old_locus_tag	gene	Fold_Change +Fe vs -Fe	p-value +Fe vs -Fe	FDR Q=10% q-value +Fe vs -Fe	Fold_Change -Fe vs +DP	p-value -Fe vs +DP	FDR Q=10% q-value -Fe vs +DP	Fold_Change +Fe vs +DP	p-value +Fe vs +DP	FDR Q=10% q-value +Fe vs +DP	RPKM: +Fe 1x	RPKM: +Fe 2x	RPKM: -Fe 1x	RPKM: -Fe 2x	RPKM: +DP 1x	RPKM: +DP 2x	Locus_tag	Product	Start	End	Strand
Hsero_0001	dnaA	-2.14108	0.0998	>0.9999	-3.44898	0.2378	>0.9999	-7.38455	0.0197	0.5354	148.3	129.899	88.5965	41.3376	33.3053	4.36787	HSERO_RS00005	chromosomal replication initiator protein DnaA	1	1398	+
Hsero_0002	dnaN	-1.466	0.1629	>0.9999	-1.12274	0.7	>0.9999	-1.64593	0.1533	0.8047	164.254	204.542	143.891	107.675	137.093	86.9716	HSERO_RS00010	DNA polymerase III subunit beta	2012	3118	+
Hsero_0003	gyrB	-1.24097	0.5008	>0.9999	-1.19765	0.814	>0.9999	-1.48625	0.5507	0.871	25.8248	20.9753	23.879	13.8336	5.25843	26.2303	HSERO_RS00015	DNA topoisomerase (ATP-hydrolyzing) subunit B	3255	5753	+
Hsero_0004		-1.73103	0.4989	>0.9999	1.02223	0.9719	>0.9999	-1.69339	0.5141	0.8535	167.776	61.2326	91.6297	40.6664	40.8191	94.4177	NA	NA	6198	7127	+
Hsero_0005		-1.46605	0.6555	>0.9999	-1.17151	0.8487	>0.9999	-1.71749	0.5215	0.857	183.585	64.8907	37.1043	132.382	40.4966	104.177	HSERO_RS24050	hypothetical protein	7184	8122	+
Hsero_0006		1.19249	0.755	>0.9999	-1.17008	0.7908	>0.9999	1.01916	0.968	>0.9999	88.699	51.4727	50.7427	116.411	48.2997	94.5572	HSERO_RS00025	reverse transcriptase	8177	11245	+
Hsero_0007		1.44806	0.6122	>0.9999	-1.73595	0.545	>0.9999	-1.19881	0.7162	0.9587	132.212	122.979	88.778	280.755	56.0852	156.785	HSERO_RS00030	hypothetical protein	11346	12347	+
Hsero_0008	gabT	-1.92892	0.5298	>0.9999	-1.36308	0.8269	>0.9999	-2.62927	0.4251	0.8061	9.11722	3.08548	0.691005	5.63518	4.64111	0	HSERO_RS00035	aspartate aminotransferase family protein	12433	13761	-
Hsero_0009		1			1			1			0	0	0	0	0	0	HSERO_RS00040	homoserine kinase type II protein	13986	14987	+
Hsero_0010		1.24505	0.683	>0.9999	1.37733	0.7756	>0.9999	1.71484	0.6623	0.9288	8.83692	16.1992	20.93	10.2411	4.21726	38.7155	HSERO_RS00045	AraC family transcriptional regulator	15047	16108	+
Hsero_0011		-3.03657	0.2603	>0.9999	-1.7977E+308	0.4226	>0.9999	-1.7977E+308	0.0697	0.6601	7.36604	4.15473	0	3.794	0	0	HSERO_RS00050	MFS transporter	16312	17625	+
Hsero_0012		1.22991	0.8162	>0.9999	-1.7977E+308	0.1412	>0.9999	-1.7977E+308	0.2881	0.805	32.1243	5.72188	13.4551	33.0923	0	0	HSERO_RS00055	amidase	17667	19115	+
Hsero_0013		2.50124	0.191	>0.9999	-2.12346	0.2411	>0.9999	1.17791	0.872	>0.9999	2.45427	12.4587	15.811	21.4899	14.0551	3.51099	HSERO_RS00060	hypothetical protein	19478	20413	+
Hsero_0014		1.51014	0.745	>0.9999	-2.48762	0.5265	>0.9999	-1.64727	0.644	0.9221	15.2224	2.64186	23.962	3.0156	3.72546	7.1193	HSERO_RS00065	GGDEF domain-containing protein	20607	22787	+
Hsero_0015	czcR	1.80235	0.6538	>0.9999	-1.7977E+308	0.3208	>0.9999	-1.7977E+308	0.281	0.805	9.21161	1.7319	2.32719	17.3968	0	0	HSERO_RS00075	DNA-binding response regulator	23342	24049	+
Hsero_0016	czcS	8.64914	0.3332	>0.9999	-13.6406	0.313	>0.9999	-1.5771	0.7865	0.9941	0	0.980402	1.31739	7.16225	0	0.621647	HSERO_RS00080	HAMP domain-containing protein	24046	25449	+
Hsero_0017		-6.15727	0.4953	>0.9999	-1.7977E+308	0.4226	>0.9999	-1.7977E+308	0.4226	0.805	41.5241	0	6.74391	0	0	0	HSERO_RS00085	XRE family transcriptional regulator	25497	25766	-
Hsero_0018		-2.55657	0.2657	>0.9999	-1.7977E+308	0.1796	>0.9999	-1.7977E+308	0.1029	0.7317	13.2046	6.38389	5.71879	1.94321	0	0	HSERO_RS00090	DUF445 domain-containing protein	26030	27307	+
Hsero_0019	acs	-2.01065	0.6673	>0.9999	1.03152	0.9734	>0.9999	-1.94922	0.6952	0.9454	16.5776	0	5.13996	3.10493	0.958953	7.54578	HSERO_RS00095	AMP-dependent synthetase	27327	28976	-
Hsero_0020		-2.37495	0.647	>0.9999	-1.7977E+308	0.4226	>0.9999	-1.7977E+308	0.4226	0.805	8.52904	0	3.59125	0	0	0	HSERO_RS00100	type VI secretion system tip protein VgrG	29277	32018	+
Hsero_0021		-3.74375	0.1158	>0.9999	-1.7977E+308	0.4226	>0.9999	-1.7977E+308	0.0036	0.3174	2.88767	3.25751	1.64145	0	0	0	HSERO_RS00105	hypothetical protein	32022	33752	+
Hsero_0022		1.7977E+308	0.4226	>0.9999	-1.7977E+308	0.4226	>0.9999	1			0	0	0.829314	0	0	0	HSERO_RS00110	hypothetical protein	33743	34816	+
Hsero_0023		1.78934	0.2866	>0.9999	-23.4754	0.0698	>0.9999	-13.1196	0.0855	0.7089	6.62769	3.73827	11.7208	6.8274	0	0.790112	HSERO_RS00115	hypothetical protein	34891	35952	+
Hsero_0024		2.74746	0.3958	>0.9999	-5.59275	0.2742	>0.9999	-2.03561	0.599	0.8978	1.54462	9.5835	23.4138	7.16026	4.9143	0.552422	NA	NA	35949	37553	+
Hsero_0025		-1.82513	0.7301	>0.9999	1.64719	0.7689	>0.9999	-1.10802	0.9489	>0.9999	0	6.24529	0	3.42184	5.63642	0	HSERO_RS00125	hypothetical protein	37678	38736	+
Hsero_0026		1			1			1			0	0	0	0	0	0	NA	NA	38733	39218	+
Hsero_0027		-1.7977E+308	0.4226	>0.9999	1			-1.7977E+308	0.4226	0.805	0	17.3354	0	0	0	0	NA	NA	39209	39643	+
Hsero_0028		-2.14712	0.5843	>0.9999	1.72329	0.7449	>0.9999	-1.24595	0.8713	>0.9999	80.2655	13.3155	41.1525	2.43189	75.1085	0	HSERO_RS00140	hypothetical protein	39733	40713	+
Hsero_0029		-2.29633	0.3211	>0.9999	-2.02082	0.663	>0.9999	-4.64048	0.1209	0.7484	41.7909	63.9801	42.9858	3.07501	22.7931	0	HSERO_RS00145	hypothetical protein	40765	41031	+
Hsero_0030		-1.59146	0.4817	>0.9999	-1.08871	0.9453	>0.9999	-1.73263	0.4974	0.8434	84.9543	101.934	98.3378	19.094	101.235	6.62906	HSERO_RS00150	methyl-accepting chemotaxis protein	41074	42678	-
Hsero_0031		-1.43304	0.5612	>0.9999	1.2544	0.7183	>0.9999	-1.14241	0.6764	0.9337	26.5845	39.361	10.0743	35.9436	23.2595	34.4655	HSERO_RS00155	ABC transporter	42910	43548	-
Hsero_0032		-1.28956	0.7583	>0.9999	1.2828	0.7713	>0.9999	-1.00527	0.9849	>0.9999	75.127	96.5197	120.206	12.8985	103.576	67.1713	NA	NA	43582	44049	-
Hsero_0033		-4.10448	0.3475	>0.9999	17.8351	0.0549	>0.9999	4.34528	0.0974	0.7296	2.16716	7.94533	2.46377	0	26.8902	17.0514	HSERO_RS00165	TonB-dependent siderophore receptor	44098	46470	-
Hsero_0034	fecR	1			1.7977E+308	0.0028	0.6088	1.7977E+308	0.0028	0.3174	0	0	0	0	14.6496	13.1742	HSERO_RS00170	DUF4880 domain-containing protein	46587	47597	-
Hsero_0035	fecI	1.79769313486232E+308	0.4226	>0.9999	144.38	0.2299	>0.9999	1.7977E+308	0.2277	0.805	0	0	1.41628	0	161.711	42.772	HSERO_RS00175	RNA polymerase sigma factor	47614	48159	-
Hsero_0036		-12.9927	0.2063	>0.9999	117.507	0.335	>0.9999	9.04406	0.3768	0.805	17.9642	6.0795	0	1.85055	194.324	23.1291	HSERO_RS00180	DUF2325 domain-containing protein	48219	48794	-
Hsero_0037		-1.7977E+308	0.281	>0.9999	1.7977E+308	0.0704	>0.9999	-1.79286	0.5927	0.8951	11.6249	2.18564	0	0	4.93138	2.77171	HSERO_RS00185	MFS transporter	48997	50235	-
Hsero_0038		-1.40391	0.7263	>0.9999	5.2703	0.2821	>0.9999	3.75402	0.2953	0.805	2.51402	2.836	3.81081	0	4.79909	15.285	HSERO_RS00190	LysR family transcriptional regulator	50457	51365	+
Hsero_0039		-1.41698	0.686	>0.9999	-1.23643	0.8738	>0.9999	-1.75199	0.5889	0.8938	57.2999	25.8554	50.2526	8.43236	46.8778	0.585509	HSERO_RS00195	succinate CoA transferase	51384	52886	-
Hsero_0040		3.35931	0.5702	>0.9999	-1.48888	0.8107	>0.9999	2.25627	0.6613	0.9288	0	1.42185	4.77643	0	3.20807	0	HSERO_RS00200	LysR family transcriptional regulator	53060	53965	+
Hsero_0041		1.91377	0.5397	>0.9999	-1.29335	0.8307	>0.9999	1.4797	0.7736	0.9874	5.96757	2.01956	12.2118	3.0737	11.3917	0.42685	HSERO_RS00205	FUSC family protein	54162	56297	+
Hsero_0042		2.97921	0.0422	>0.9999	1.57043	0.7518	>0.9999	4.67864	0.5147	0.8535	4.20837	2.37368	8.77133	10.838	30.795	0	HSERO_RS00210	mechanosensitive ion channel protein MscS	56383	57507	+
Hsero_0043		-1.2107	0.8833	>0.9999	2.35895	0.4705	>0.9999	1.94842	0.6109	0.9022	7.82061	0	4.4455	2.01407	12.4408	2.79697	NA	NA	57915	58427	+
Hsero_0044		5.2574	0.3087	>0.9999	-1.37705	0.7944	>0.9999	3.81786	0.5493	0.87	2.93479	0	3.33646	12.0929	11.2046	0	HSERO_RS00225	GMP synthase	58885	59634	+
Hsero_0045		-4.10464	0.5079	>0.9999	3.96219	0.1261	>0.9999	-1.03595	0.975	>0.9999	203.351	6.03672	34.4746	16.5378	129.394	72.7267	HSERO_RS00230	hypothetical protein	60124	60444	+
Hsero_0046		-1.18451	0.9004	>0.9999	1.39484	0.8167	>0.9999	1.17756	0.919	>0.9999	0	7.47823	1.43552	4.87782	0	8.8061	HSERO_RS00235	MFS transporter	60729	62000	-
Hsero_0047		-1.06412	0.8794	>0.9999	1.76489	0.1196	>0.9999	1.65855	0.1822	0.805	10.222	5.76559	5.81052	9.21376	14.6348	11.8814	HSERO_RS00240	LysR family transcriptional regulator	62188	63078	+
Hsero_0048		-5.79614	0.4226	>0.9999	2.97391	0.5822	>0.9999	-1.949	0.6648	0.9295	4.17372	42.3745	1.58166	6.44924	0	23.8831	NA	NA	63221	63688	+
Hsero_0049		1.7977E+308	0.4226	>0.9999	-1.7977E+308	0.4226	>0.9999	1			0	0	17.6418	0	0	0	NA	NA	63766	64104	+
Hsero_0050		1.7977E+308	0.4226	>0.9999	12.2748	0.0644	>0.9999	1.7977E+308	0.0495	0.6335	0	0	4.67498	0	35.3243	22.0602	HSERO_RS00250	ferrous iron transport protein A	64095	64346	+
Hsero_0051	feoB	-1.13488	0.8717	>0.9999	5.86986	0.1999	>0.9999	5.17223	0.2078	0.805	12.3791	4.65485	11.4672	3.54226	63.0155	25.0879	HSERO_RS00255	ferrous iron transporter B	64343	66169	+
Hsero_0052	tdcB	-1.7168	0.3484	>0.9999	1.48407	0.6543	>0.9999	-1.15682	0.8515	>0.9999	61.4719	30.1986	24.798	28.598	64.3508	14.893	HSERO_RS00265	threonine ammonia-lyase	66473	67678	-
Hsero_0053		-1.79772	0.5321	>0.9999	-1.4608	0.8068	>0.9999	-2.62612	0.326	0.805	265.29	496.896	405.926	18.0471	286.653	3.58033	HSERO_RS00270	hypothetical protein	68024	68380	+
Hsero_0054	ogt	-1.6482	0.578	>0.9999	-1.39333	0.8173	>0.9999	-2.29649	0.2906	0.805	46.8882	30.5155	45.1048	1.85774	29.8355	3.86981	HSERO_RS00275	methylated-DNA--protein-cysteine methyltransferase	68507	69079	+
Hsero_0055	tauC	1			1			1			0	0	0	0	0	0	HSERO_RS00280	ABC transporter permease	69098	69964	-
Hsero_0056	tauB	1.7977E+308	0.4226	>0.9999	-1.7977E+308	0.4226	>0.9999	1			0	0	1.96933	0	0	0	HSERO_RS00285	ABC transporter ATP-binding protein	69973	70845	-
Hsero_0057	tauA	2.68745	0.6158	>0.9999	-1.7977E+308	0.4226	>0.9999	-1.7977E+308	0.4226	0.805	0	1.27955	3.43872	0	0	0	HSERO_RS00290	ABC transporter substrate-binding protein	70881	71909	-
Hsero_0058		1			1			1			0	0	0	0	0	0	NA	NA	71976	72131	-
Hsero_0059		1.7977E+308	0.0345	>0.9999	-1.7977E+308	0.0345	>0.9999	1			0	0	6.60341	4.4876	0	0	NA	NA	72192	72311	-
Hsero_0060	kup	-1.06169	0.923	>0.9999	-1.98219	0.3558	>0.9999	-2.10446	0.2942	0.805	82.2355	38.1545	79.9195	33.4755	24.4756	32.7314	HSERO_RS00295	potassium transporter Kup	72338	74239	+
Hsero_0061		-1.59449	0.6041	>0.9999	-1.15073	0.915	>0.9999	-1.83482	0.4476	0.8193	53.7887	93.5448	86.63	5.77183	69.8787	10.4201	HSERO_RS00300	ornithine cyclodeaminase	74416	75459	+
Hsero_0062	speB	-1.23998	0.8075	>0.9999	-1.68426	0.7107	>0.9999	-2.08846	0.4753	0.833	93.0187	43.9581	96.2229	14.2438	65.5875	0	HSERO_RS00305	arginase	75471	76379	+
Hsero_0063	glnH	-3.13356	0.4215	>0.9999	-5.46368	0.021	0.965	-17.1208	0.3003	0.805	159.317	30.4885	31.2651	29.3067	9.05134	2.03494	HSERO_RS00310	basic amino acid ABC transporter substrate-binding protein	76570	77349	+
Hsero_0064	glnP	1.7977E+308	0.4226	>0.9999	10.4154	0.4632	>0.9999	1.7977E+308	0.4226	0.805	0	0	0	1.50685	0	15.6945	HSERO_RS00315	amino acid ABC transporter permease	77496	78248	+
Hsero_0065	glnQ	1.16833	0.8517	>0.9999	-7.09136	0.2946	>0.9999	-6.06968	0.1847	0.805	6.04127	13.63	18.315	4.66749	0	3.24091	HSERO_RS00320	amino acid ABC transporter ATP-binding protein	78254	78976	+
Hsero_0066		-1.27078	0.4523	>0.9999	1.95443	0.1045	>0.9999	1.53798	0.0737	0.6746	15.9926	18.0409	17.1714	9.61015	23.7446	28.5981	HSERO_RS00325	multidrug DMT transporter permease	79037	79882	-
Hsero_0067		2.77936	0.3507	>0.9999	-1.39922	0.7336	>0.9999	1.98636	0.5989	0.8978	3.10128	10.4954	28.2059	9.58419	23.6805	3.32743	HSERO_RS00330	methyltransferase domain-containing protein	79879	80577	-
Hsero_0068		1.67114	0.5159	>0.9999	1.55927	0.4316	>0.9999	2.60576	0.0636	0.6601	1254.01	1325.35	1049.63	3260.86	3908.36	2812.84	HSERO_RS00335	DUF3567 domain-containing protein	80685	80942	-
Hsero_0069	ntrX	-1.81978	0.2607	>0.9999	1.09776	0.853	>0.9999	-1.65772	0.2649	0.805	231.848	152.29	144.58	66.5109	145.66	86.0673	HSERO_RS00340	two-component system response regulator	81374	82123	-
Hsero_0070	ntrY	1.20767	0.7246	>0.9999	-1.27704	0.6824	>0.9999	-1.05744	0.8635	>0.9999	40.4228	31.0333	60.8482	25.4472	25.0069	42.5674	HSERO_RS00345	HAMP domain-containing protein	82258	84540	-
Hsero_0071		-1.26679	0.7441	>0.9999	-3.11535	0.4302	>0.9999	-3.9465	0.038	0.6159	39.3144	29.5664	45.9368	8.43731	10.4234	7.03023	HSERO_RS00350	DUF4390 domain-containing protein	84537	85187	-
Hsero_0072	rrmB	1.04434	0.9654	>0.9999	1.48304	0.707	>0.9999	1.5488	0.742	0.9722	1.8902	31.9844	20.7728	14.6037	45.7047	6.76014	HSERO_RS00355	16S rRNA (cytosine(967)-C(5))-methyltransferase RsmB	85184	86458	-
Hsero_0073		3.0946	0.2186	>0.9999	-2.4257	0.2029	>0.9999	1.27575	0.721	0.9606	5.11568	25.969	32.9565	63.238	19.531	20.1254	HSERO_RS00360	DUF1840 domain-containing protein	86691	87035	-
Hsero_0074		3.12906	0.446	>0.9999	-4.45198	0.3837	>0.9999	-1.42279	0.6495	0.9246	22.424	6.32399	76.4792	13.4748	9.5124	10.693	HSERO_RS00365	hypothetical protein	87206	87751	-
Hsero_0075		-1.45397	0.5607	>0.9999	1.1485	0.8686	>0.9999	-1.26597	0.7302	0.9669	21.4757	11.4006	16.7554	5.85604	20.0959	5.87339	HSERO_RS00370	oligopeptide transporter, OPT family	87886	89892	+
Hsero_0076	cdsA	1.15411	0.8769	>0.9999	-1.7977E+308	0.308	>0.9999	-1.7977E+308	0.0436	0.6204	9.76549	15.1473	24.9796	3.77241	0	0	HSERO_RS00375	phosphatidate cytidylyltransferase	89932	90873	-
Hsero_0077	plsC	8.83838	0.079	>0.9999	-1.7977E+308	0.053	>0.9999	-1.7977E+308	0.4226	0.805	0	1.91543	6.43451	10.4947	0	0	HSERO_RS00380	1-acyl-sn-glycerol-3-phosphate acyltransferase	90891	91511	-
Hsero_0078		-1.44134	0.8119	>0.9999	-6.76498	0.3861	>0.9999	-9.75062	0.4662	0.8285	0	10.5477	6.44236	0.875628	1.08175	0	HSERO_RS00390	serine/threonine protein phosphatase	92009	93448	-
Hsero_0079		1.22851	0.7919	>0.9999	-3.86304	0.0726	>0.9999	-3.14449	0.479	0.8358	11.4264	1.61123	8.66022	7.35671	3.63537	0.51082	HSERO_RS00395	hypothetical protein	93445	95196	-
Hsero_0080		1.7977E+308	0.1796	>0.9999	1.8799	0.6951	>0.9999	1.7977E+308	0.4226	0.805	0	0	5.1855	1.762	13.0606	0	HSERO_RS00400	CDP-alcohol phosphatidyltransferase family protein	95193	95807	-
Hsero_0081		1.12324	0.9307	>0.9999	-1.0089	0.993	>0.9999	1.11333	0.9333	>0.9999	0	4.5608	4.28992	0.832964	1.02904	4.04864	HSERO_RS00405	ATP-dependent protease	95981	97504	-
Hsero_0082		-2.41859	0.4696	>0.9999	1.62978	0.6518	>0.9999	-1.484	0.6984	0.9472	681.384	169.245	293.748	57.9564	461.415	111.785	HSERO_RS00410	phosphoheptose isomerase	97578	97823	-
Hsero_0083		2.3588	0.5824	>0.9999	-1.13426	0.9085	>0.9999	2.0796	0.1611	0.805	22.5525	20.6707	96.1468	5.80801	55.6076	34.2792	HSERO_RS00415	hypothetical protein	98251	99039	+
Hsero_0084	glnK	-2.8739	0.3331	>0.9999	-1.59017	0.7252	>0.9999	-4.56999	0.1948	0.805	124.143	52.5161	58.8059	2.66425	16.457	22.1994	HSERO_RS00420	P-II family nitrogen regulator	99052	99390	+
Hsero_0085	amtB	-1.50001	0.0142	>0.9999	-1.63345	0.4482	>0.9999	-2.4502	0.1651	0.805	35.3936	33.5747	21.9479	24.0305	23.545	4.60298	HSERO_RS00425	ammonia channel protein	99406	100938	+
Hsero_0086	gshA	-2.14778	0.2474	>0.9999	1.38567	0.6837	>0.9999	-1.54999	0.4873	0.8391	63.1116	36.6443	33.061	13.3851	48.4265	15.9327	HSERO_RS00430	glutamate--cysteine ligase	101286	102587	+
Hsero_0087	gshB	-2.01438	0.3773	>0.9999	1.89175	0.6485	>0.9999	-1.06482	0.9492	>0.9999	193.783	97.0044	115.66	28.6957	249.694	23.3903	HSERO_RS00435	glutathione synthase	102626	103576	+
Hsero_0088	pts	-1.12109	0.5854	>0.9999	-1.35083	0.1385	>0.9999	-1.5144	0.1898	0.805	238.858	174.213	196.639	171.815	151.988	120.774	HSERO_RS00440	PTS fructose transporter subunit IIA	103603	104079	+
Hsero_0089	ptsH	-1.09927	0.863	>0.9999	1.01004	0.9905	>0.9999	-1.08834	0.8894	>0.9999	112.708	93.6847	47.2074	140.548	147.209	42.4307	HSERO_RS00445	HPr family phosphocarrier protein	104133	104402	+
Hsero_0090	ptsI	1.24616	0.7321	>0.9999	-2.34427	0.3357	>0.9999	-1.88119	0.2309	0.805	36.4634	63.2823	90.3485	33.9504	29.4487	23.5738	HSERO_RS00450	phosphoenolpyruvate--protein phosphotransferase	104657	106444	+
Hsero_0091	metX	1.59603	0.5574	>0.9999	-1.67347	0.294	>0.9999	-1.04852	0.9548	>0.9999	14.5644	2.34711	17.3463	9.64498	7.94356	8.18532	HSERO_RS00455	homoserine O-acetyltransferase	106756	107895	+
Hsero_0092		1.85026	0.1624	>0.9999	-3.37968	0.1128	>0.9999	-1.8266	0.3106	0.805	31.2483	41.1256	80.2607	53.65	30.9301	8.69222	HSERO_RS00460	methionine biosynthesis protein MetW	107892	108494	+
Hsero_0093	ampG	1.36925	0.5024	>0.9999	-1.52311	0.3958	>0.9999	-1.11237	0.8873	>0.9999	18.3558	6.90226	17.7766	16.808	16.8711	5.83538	HSERO_RS00465	AmpG family muropeptide MFS transporter	108596	109762	+
Hsero_0094	trnY	1.65398	0.4923	>0.9999	-1.05547	0.932	>0.9999	1.56706	0.332	0.805	33846.5	31572.3	28456.6	79744.9	36690.8	65824	NA	NA	109986	110071	+
Hsero_0095	trnG	1.40146	0.5032	>0.9999	-1.03208	0.9546	>0.9999	1.3579	0.5205	0.857	30597.3	32002.3	28360.9	59369.9	28022.4	56981.5	NA	NA	110151	110224	+
Hsero_0096	trnT	1.10797	0.7979	>0.9999	1.13695	0.7225	>0.9999	1.2597	0.1973	0.805	46971	56658.1	75956.1	38861.6	70420.6	60121	NA	NA	110271	110345	+
Hsero_0097	tufB	-1.1602	0.6719	>0.9999	-1.92677	0.0389	>0.9999	-2.23543	0.1853	0.805	497.078	283.763	310.66	362.363	154.322	194.98	HSERO_RS00485	elongation factor Tu	110426	111616	+
Hsero_0098	trnW	1.12743	0.7477	>0.9999	-1.37107	0.48	>0.9999	-1.21611	0.4581	0.8225	122543	157877	203186	112968	136140	94448.3	NA	NA	111690	111765	+
Hsero_0099	secE	1.94695	0.2656	>0.9999	-1.99432	0.3561	>0.9999	-1.02433	0.9714	>0.9999	398.292	571.103	656.477	1230.88	201.529	744.838	HSERO_RS00495	preprotein translocase subunit SecE	111797	112177	+
Hsero_0100	nusG	-1.05159	0.7818	>0.9999	-2.44567	0.1854	>0.9999	-2.57184	0.1278	0.7614	669.695	622.266	516.92	711.661	96.4408	405.908	HSERO_RS00500	transcription termination/antitermination protein NusG	112179	112769	+
Hsero_0101	rplK	-1.00656	0.9937	>0.9999	-1.31942	0.7713	>0.9999	-1.32807	0.7267	0.9645	211.75	82.1117	60.183	231.764	47.72	173.55	HSERO_RS00505	50S ribosomal protein L11	112930	113361	+
Hsero_0102	rplA	1.86326	0.5615	>0.9999	-1.65938	0.6328	>0.9999	1.12286	0.8767	>0.9999	264.491	117.591	128.531	583.387	102.959	326.068	HSERO_RS00510	50S ribosomal protein L1	113361	114056	+
Hsero_0103	rplJ	4.34254	0.4875	>0.9999	-2.3731	0.6081	>0.9999	1.8299	0.5918	0.8947	870.323	733.155	306.97	6656.2	417.144	2517.06	HSERO_RS00515	50S ribosomal protein L10	114350	114889	+
Hsero_0104	rplL	3.87388	0.4748	>0.9999	-1.38114	0.7947	>0.9999	2.80484	0.3472	0.805	479.87	359.985	245.497	3008	558.784	1796.88	HSERO_RS00520	50S ribosomal protein L7/L12	114986	115366	+
Hsero_0105	rpoB	1.33201	0.7426	>0.9999	-1.3119	0.7803	>0.9999	1.01533	0.9794	>0.9999	129.466	90.1842	51.5149	241.061	57.2544	165.762	HSERO_RS00525	DNA-directed RNA polymerase subunit beta	115646	119752	+
Hsero_0106	rpoC	1.98274	0.5467	>0.9999	-1.56789	0.6933	>0.9999	1.26459	0.7688	0.9853	84.1059	77.8848	49.9493	271.236	38.7402	166.112	HSERO_RS00530	DNA-directed RNA polymerase subunit beta'	120045	124286	+
Hsero_0107	cirA	3.02338	0.5902	>0.9999	5.86134	0.3593	>0.9999	17.7211	0.3018	0.805	0	1.25906	3.80661	0	3.55097	18.7609	HSERO_RS00535	TonB-dependent hemoglobin/transferrin/lactoferrin family receptor	124609	126906	+
Hsero_0108	hemS	-1.7977E+308	0.4226	>0.9999	1.7977E+308	0.4226	>0.9999	6.97481	0.4858	0.8379	0	1.16832	0	0	0	8.14884	HSERO_RS00540	hemin transporter	126935	128080	+
Hsero_0109	rpsL	1.14724	0.4707	>0.9999	-2.05763	0.1225	>0.9999	-1.79355	0.2369	0.805	620.627	842.83	788.791	890.142	249.098	566.857	HSERO_RS00545	30S ribosomal protein S12	128410	128793	+
Hsero_0110	rpsG	-1.02118	0.9369	>0.9999	1.57317	0.604	>0.9999	1.54055	0.6168	0.9066	423.816	592.934	415.69	579.977	322.557	1243.8	HSERO_RS00550	30S ribosomal protein S7	128950	129420	+
Hsero_0111	fusA	1.61005	0.5174	>0.9999	-2.17876	0.4171	>0.9999	-1.35323	0.5821	0.8906	169.266	128.888	125.081	354.96	53.8527	166.475	HSERO_RS00555	elongation factor G	129549	131654	+
Hsero_0112	tufB	2.15194	0.5804	>0.9999	-2.35789	0.5357	>0.9999	-1.0957	0.9077	>0.9999	66.1435	15.8274	20.5081	155.888	26.7831	48.0281	HSERO_RS00560	elongation factor Tu	131764	132954	+
Hsero_0113	rpsJ	2.32019	0.5682	>0.9999	-2.32736	0.5737	>0.9999	-1.00309	0.9946	>0.9999	145.323	182.15	61.1899	698.609	99.3201	227.143	HSERO_RS00565	30S ribosomal protein S10	133053	133370	+
Hsero_0114	rplC	-1.12333	0.4942	>0.9999	-3.35549	0.0342	>0.9999	-3.76933	0.0121	0.4795	2871.46	2490.04	2685.74	2087.12	604.284	818.121	HSERO_RS00570	50S ribosomal protein L3	133522	134190	+
Hsero_0115	rplD	1.10803	0.8223	>0.9999	-1.59574	0.4775	>0.9999	-1.44016	0.3781	0.805	220.735	176.219	138.985	300.849	88.5951	187.036	HSERO_RS00575	50S ribosomal protein L4	134194	134814	+
Hsero_0116	rplW	1.53284	0.7031	>0.9999	-2.56362	0.5311	>0.9999	-1.67247	0.3455	0.805	118.411	94.111	34.6743	291.087	30.8235	96.2472	HSERO_RS00580	50S ribosomal protein L23	134811	135128	+
Hsero_0117	rplB	2.15167	0.4998	>0.9999	-2.90792	0.4306	>0.9999	-1.35147	0.6209	0.9076	103.06	166.741	102.777	477.746	48.3208	151.314	HSERO_RS00585	50S ribosomal protein L2	135128	135955	+
Hsero_0118	rpsS	3.17027	0.4448	>0.9999	-4.01986	0.4074	>0.9999	-1.26799	0.7469	0.9741	257.719	102.415	164.253	977.466	74.5404	209.479	HSERO_RS00590	30S ribosomal protein S19	135966	136241	+
Hsero_0119	rplV	1.88484	0.5733	>0.9999	-1.51318	0.7285	>0.9999	1.24561	0.811	>0.9999	601.549	672.692	356.807	2044.93	219.678	1367.53	HSERO_RS00595	50S ribosomal protein L22	136248	136580	+
Hsero_0120	rpsC	3.10154	0.4703	>0.9999	-2.31924	0.5645	>0.9999	1.33731	0.7732	0.9874	497.963	711.435	440.66	3310.34	198.472	1418.87	HSERO_RS00600	30S ribosomal protein S3	136590	137408	+
Hsero_0121	rplP	6.09247	0.4608	>0.9999	-4.04117	0.5073	>0.9999	1.5076	0.6825	0.9373	238.333	220.666	107.359	2689.08	100.149	591.84	HSERO_RS00605	50S ribosomal protein L16	137411	137830	+
Hsero_0122	rpmC	2.46758	0.5756	>0.9999	-2.3558	0.614	>0.9999	1.04745	0.9638	>0.9999	211.75	230.908	56.1708	1036.12	26.9478	436.714	HSERO_RS00610	50S ribosomal protein L29	137844	138038	+
Hsero_0123	rpsQ	2.16488	0.5581	>0.9999	-1.70353	0.6911	>0.9999	1.27082	0.8113	>0.9999	4579.94	4817.43	2316.36	18027.8	1290.23	10652.1	HSERO_RS00615	30S ribosomal protein S17	138035	138307	+
Hsero_0124	rplN	-2.41429	0.0557	>0.9999	-4.80982	0.1484	>0.9999	-11.6123	0.0006	0.3174	3248.64	3111.96	1771.43	863.133	274.372	273.376	HSERO_RS00620	50S ribosomal protein L14	138504	138872	+
Hsero_0125	rplX	-1.39086	0.6275	>0.9999	-4.79163	0.2218	>0.9999	-6.6645	0.1509	0.803	535.955	244.282	153.866	407.108	55.1165	61.9571	HSERO_RS00625	50S ribosomal protein L24	138882	139196	+
Hsero_0126	rplE	1.08356	0.8374	>0.9999	-2.273	0.266	>0.9999	-2.09771	0.1138	0.7474	979.584	860.66	672.477	1321.54	270.904	606.358	HSERO_RS00630	50S ribosomal protein L5	139202	139741	+
Hsero_0127	rpsN	1.4787	0.2988	>0.9999	-2.32395	0.2914	>0.9999	-1.57162	0.5717	0.8852	336.108	236.195	338.262	508.003	35.0605	329.089	HSERO_RS00635	30S ribosomal protein S14	139749	140054	+
Hsero_0128	rpsH	-1.10982	0.8616	>0.9999	-2.97431	0.3868	>0.9999	-3.30094	0.1042	0.734	299.388	353.563	132.955	455.386	23.8129	173.994	HSERO_RS00640	30S ribosomal protein S8	140069	140464	+
Hsero_0129	rplF	1.24765	0.7269	>0.9999	-3.00866	0.3458	>0.9999	-2.41145	0.2298	0.805	1226.89	942.682	699.566	2007.31	106.347	793.35	HSERO_RS00645	50S ribosomal protein L6	140475	141008	+
Hsero_0130	rplR	1.50931	0.651	>0.9999	-1.76758	0.6181	>0.9999	-1.17112	0.8327	>0.9999	480.356	351.942	230.826	1025.37	110.288	600.398	HSERO_RS00650	50S ribosomal protein L18	141021	141383	+
Hsero_0131	rpsE	1.49301	0.6398	>0.9999	-2.16409	0.4999	>0.9999	-1.44948	0.6275	0.9131	217.15	378.378	188.092	701.039	64.1525	346.704	HSERO_RS00655	30S ribosomal protein S5	141396	141914	+
Hsero_0132	rpmD	1.68525	0.6414	>0.9999	-9.37441	0.3537	>0.9999	-5.56264	0.0169	0.5201	110.054	136.565	52.8273	362.787	23.3429	20.992	HSERO_RS00660	50S ribosomal protein L30	141925	142104	+
Hsero_0133	rplO	2.95881	0.5016	>0.9999	-2.25678	0.593	>0.9999	1.31108	0.7941	0.9974	105.375	74.2944	49.9156	481.692	25.1442	210.416	HSERO_RS00665	50S ribosomal protein L15	142131	142565	+
Hsero_0134	secY	2.29275	0.497	>0.9999	-1.75857	0.6582	>0.9999	1.30376	0.8105	>0.9999	498.645	437.28	338.619	1807.22	90.3243	1129.9	HSERO_RS00670	preprotein translocase subunit SecY	142585	143916	+
Hsero_0135	infA	2.74517	0.3964	>0.9999	-1.13978	0.8904	>0.9999	2.4085	0.4468	0.8193	226.238	469.142	400.933	1508	330.255	1344.57	HSERO_RS00675	translation initiation factor IF-1	143950	144168	+
Hsero_0136	rpmJ	1.38795	0.7015	>0.9999	-1.42255	0.7683	>0.9999	-1.02493	0.9813	>0.9999	390.682	240.392	171.605	704.295	28.2494	587.476	HSERO_RS00680	50S ribosomal protein L36	144199	144312	+
Hsero_0137	rpsM	2.11149	0.6066	>0.9999	-1.80369	0.6613	>0.9999	1.17065	0.8181	>0.9999	64.0364	163.925	37.3338	444.002	78.3597	188.502	HSERO_RS00685	30S ribosomal protein S13	144341	144706	+
Hsero_0138	rpsK	2.63957	0.5429	>0.9999	-2.70079	0.5423	>0.9999	-1.02319	0.959	>0.9999	216.592	171.552	75.0934	949.442	117.293	262.053	HSERO_RS00690	30S ribosomal protein S11	144749	145153	+
Hsero_0139	rpsD	1.10909	0.8607	>0.9999	-1.97575	0.544	>0.9999	-1.78142	0.4889	0.8404	155.643	164.127	89.7552	264.899	6.45897	173.044	HSERO_RS00695	30S ribosomal protein S4	145316	145939	+
Hsero_0140	rpoA	2.76702	0.5039	>0.9999	-1.49722	0.7266	>0.9999	1.8481	0.3361	0.805	56.8023	48.058	30.4945	259.656	61.7458	132.047	HSERO_RS00700	DNA-directed RNA polymerase subunit alpha	146046	147023	+
Hsero_0141	rplQ	4.87811	0.4025	>0.9999	-2.44713	0.5364	>0.9999	1.9934	0.5227	0.8572	32.7455	26.3853	35.4546	252.992	20.8363	97.0353	HSERO_RS00705	50S ribosomal protein L17	147211	147606	+
Hsero_0142	cutA	2.00613	0.4466	>0.9999	-5.95812	0.051	>0.9999	-2.96995	0.5766	0.89	0	25.8268	30.8481	20.964	3.23734	5.45869	HSERO_RS00710	divalent-cation tolerance protein CutA	147754	148101	+
Hsero_0143	dsbD	-1.07609	0.9154	>0.9999	-3.1182	0.2759	>0.9999	-3.35547	0.2505	0.805	11.1355	27.4787	25.8466	10.0372	3.54281	7.96502	HSERO_RS00715	protein-disulfide reductase DsbD	148140	149942	+
Hsero_0144		-1.47816	0.512	>0.9999	-2.20375	0.1035	>0.9999	-3.2575	0.2162	0.805	212.676	93.7166	123.411	83.8683	46.5189	47.5386	HSERO_RS00720	peroxiredoxin	150054	150692	+
Hsero_0145		2.35152	0.6497	>0.9999	-1.7977E+308	0.4226	>0.9999	-1.7977E+308	0.4226	0.805	0	2.74684	6.45924	0	0	0	HSERO_RS00725	LysR family transcriptional regulator	150765	151709	-
Hsero_0146	gbd	2.88166	0.2107	>0.9999	-12.5989	0.0629	>0.9999	-4.37211	0.4506	0.8204	10.4032	1.17356	20.5002	12.86	2.64785	0	HSERO_RS00730	4-hydroxybutyrate dehydrogenase	151911	153050	+
Hsero_0147		-2.40858	0.6339	>0.9999	2.31756	0.3943	>0.9999	-1.03927	0.9751	>0.9999	0	17.5706	6.49274	0.802252	11.8932	5.01346	HSERO_RS00735	aldehyde dehydrogenase (NADP(+))	153200	154789	+
Hsero_0148		-1.75904	0.2402	>0.9999	-2.53868	0.3439	>0.9999	-4.46563	0.0335	0.5914	35.4663	41.1201	31.3604	12.1784	3.76126	13.3889	HSERO_RS00740	ABC transporter permease	154919	156133	+
Hsero_0149		-1.7977E+308	0.4226	>0.9999	1.7977E+308	0.4226	>0.9999	-1.5771	0.7865	0.9941	0	2.37547	0	0	0	1.50623	HSERO_RS00745	carboxymuconolactone decarboxylase family protein	156281	156742	-
Hsero_0150	rpoE	1.41492	0.5907	>0.9999	-11.0031	0.05	>0.9999	-7.7765	0.2891	0.805	4.74561	18.7369	19.7821	13.4437	3.01968	0	HSERO_RS00750	RNA polymerase sigma factor SigJ	156854	157828	-
Hsero_0151	hemB	1.14311	0.4943	>0.9999	-3.05495	0.1186	>0.9999	-2.67249	0.1171	0.7484	75.4144	77.3392	100.459	74.1557	46.5328	10.6251	HSERO_RS00755	porphobilinogen synthase	157855	158874	-
Hsero_0152	engB	-1.59157	0.6044	>0.9999	-1.89465	0.601	>0.9999	-3.01546	0.2411	0.805	106.663	46.7926	84.2093	12.2085	33.9353	16.9542	HSERO_RS00760	YihA family ribosome biogenesis GTP-binding protein	159166	159906	-
Hsero_0153		-3.59039	0.2926	>0.9999	1.11347	0.7771	>0.9999	-3.2245	0.3151	0.805	213.223	69.2439	40.401	38.272	57.5594	30.0407	HSERO_RS00765	cytochrome c4	160111	160773	+
Hsero_0154	resB	1.19124	0.715	>0.9999	-3.2641	0.1456	>0.9999	-2.7401	0.242	0.805	59.0323	29.1344	39.1486	65.8788	24.2593	7.91715	HSERO_RS00770	cytochrome c biogenesis protein ResB	161145	163211	+
Hsero_0155	ccmC	2.51675	0.2225	>0.9999	-1.77306	0.4808	>0.9999	1.41944	0.8114	>0.9999	2.0576	29.0141	38.987	39.2126	41.8967	2.20765	HSERO_RS00775	c-type cytochrome biogenesis protein CcsB	163332	164486	+
Hsero_0156		-1.43183	0.4334	>0.9999	-4.15003	0.2219	>0.9999	-5.94216	0.0258	0.5717	46.0291	37.0888	41.1156	16.9343	10.4603	3.52755	HSERO_RS00780	sugar transferase	164542	165189	+
Hsero_0157	rimL	1.03353	0.9752	>0.9999	-1.03356	0.9804	>0.9999	-1.00003	>0.9999	>0.9999	10.5741	27.833	36.0642	3.63092	35.885	2.52117	HSERO_RS00785	N-acetyltransferase	165253	165843	+
Hsero_0158	gpsA	-1.75714	0.5299	>0.9999	1.13668	0.8317	>0.9999	-1.54585	0.6438	0.9221	71.7257	19.5755	24.5505	27.4097	44.1675	14.8948	HSERO_RS00795	glycerol-3-phosphate dehydrogenase	166667	167671	-
Hsero_0159		-15.833	0.4485	>0.9999	1.88751	0.7181	>0.9999	-8.38829	0.474	0.8328	25.7358	0	1.62546	0	0	3.06807	HSERO_RS00800	SH3 domain-containing protein	167684	168133	-
Hsero_0160	secB	1.92948	0.6663	>0.9999	1.67298	0.4941	>0.9999	3.22798	0.1563	0.805	0	11.3134	19.7627	2.06623	17.8683	18.6512	HSERO_RS00805	protein-export chaperone SecB	168251	168745	-
Hsero_0161	grxC	9.01112	0.4408	>0.9999	-3.99382	0.5161	>0.9999	2.25627	0.6613	0.9288	0	6.82241	2.29186	59.1856	15.3932	0	HSERO_RS00810	glutaredoxin 3	168798	169058	-
Hsero_0162		-1.41757	0.0364	>0.9999	-2.06623	0.1365	>0.9999	-2.92902	0.0418	0.6204	72.6527	71.713	55.0643	46.7762	34.6722	14.6158	HSERO_RS00815	rhodanese-like domain-containing protein	169055	169468	-
Hsero_0163	gpmA	1.13669	0.8284	>0.9999	-1.2915	0.6884	>0.9999	-1.1362	0.6016	0.9001	41.2172	54.799	80.3288	28.8116	48.7071	35.7995	HSERO_RS00820	2,3-diphosphoglycerate-dependent phosphoglycerate mutase	169619	170365	+
Hsero_0164	yibP	-1.24918	0.811	>0.9999	-1.08704	0.9157	>0.9999	-1.3579	0.7593	0.9776	119.265	26.3231	84.4975	32.0503	82.489	24.7271	HSERO_RS00825	protease	170458	171870	+
Hsero_0165	prc	-1.40797	0.3648	>0.9999	1.16613	0.6826	>0.9999	-1.20739	0.3387	0.805	297.37	244.642	254.642	130.317	250.899	198.014	HSERO_RS00830	S41 family peptidase	171874	173370	+
Hsero_0166	thiF	-5.82449	0.5001	>0.9999	1.23539	0.8958	>0.9999	-4.71468	0.5215	0.857	26.0025	0	0	4.46434	5.51522	0	HSERO_RS00835	HesA/MoeB/ThiF family protein	173459	174223	+
Hsero_0167		-1.09863	0.5122	>0.9999	2.02117	0.0259	0.9686	1.83971	0.0443	0.6204	58.9439	73.1425	62.544	57.6841	131.273	111.728	NA	NA	174328	174600	+
Hsero_0168	dksA	-1.52044	0.0151	>0.9999	-1.40622	0.3526	>0.9999	-2.13807	0.0829	0.7008	503.962	463.058	315.732	320.281	302.573	149.714	HSERO_RS00840	RNA polymerase-binding protein DksA	174653	175138	+
Hsero_0169		2.49822	0.4301	>0.9999	-1.20867	0.8283	>0.9999	2.06691	0.5846	0.891	0	7.50031	5.03917	13.6982	2.82045	12.682	HSERO_RS00845	hypothetical protein	175293	175721	+
Hsero_0170	cirA	1.97259	0.6106	>0.9999	-1.36017	0.8173	>0.9999	1.45025	0.7358	0.9699	199.935	147.363	623.795	61.2824	451.906	51.7643	HSERO_RS00850	TonB-dependent receptor	175903	177975	+
Hsero_0171	ahpD	-2.19903	0.6688	>0.9999	1.06632	0.9582	>0.9999	-2.06227	0.6655	0.9295	18.9921	0	8.63662	0	2.41698	6.79238	HSERO_RS00855	carboxymuconolactone decarboxylase family protein	178098	178631	-
Hsero_0172		-4.32357	0.5283	>0.9999	-5.45231	0.4161	>0.9999	-23.5734	0.4397	0.815	35.6832	0	0.90149	7.35169	1.51371	0	HSERO_RS00860	AraC family transcriptional regulator	178794	179765	+
Hsero_0173	lrp	3.58361	0.2344	>0.9999	-3.97073	0.2105	>0.9999	-1.10802	0.9489	>0.9999	0	11.8238	14.2991	28.0728	10.6711	0	HSERO_RS00865	AsnC family transcriptional regulator	179789	180253	-
Hsero_0174	livK	-1.56842	0.2042	>0.9999	-2.07945	0.1177	>0.9999	-3.26145	0.0957	0.7292	39.6207	58.8094	31.6095	31.148	21.2304	8.94948	HSERO_RS00870	branched-chain amino acid ABC transporter substrate-binding protein	180571	181707	+
Hsero_0175		1.7977E+308	0.4226	>0.9999	-1.53716	0.7605	>0.9999	1.7977E+308	0.0072	0.3947	0	0	0	8.30075	2.92991	2.47016	HSERO_RS00875	hypothetical protein	181936	182946	+
Hsero_0176		-1.06834	0.9618	>0.9999	-2.34372	0.4853	>0.9999	-2.50388	0.6092	0.9022	0	8.28392	6.49326	1.26078	1.55756	1.75087	HSERO_RS00880	delta(1)-pyrroline-2-carboxylate reductase family protein	182962	183900	+
Hsero_0177	livH	6.71862	0.4885	>0.9999	-1.7977E+308	0.4226	>0.9999	-1.7977E+308	0.4226	0.805	0	1.39165	9.34997	0	0	0	HSERO_RS00885	branched-chain amino acid ABC transporter permease	184042	184971	+
Hsero_0178	livM	1			1			1			0	0	0	0	0	0	HSERO_RS00890	ABC transporter ATP-binding protein	185026	186240	+
Hsero_0179	livG	-4.2199	0.0692	>0.9999	-1.09569	0.9444	>0.9999	-4.62371	0.0968	0.7292	14.4011	19.4946	6.54884	1.4835	7.33084	0	HSERO_RS00895	ABC transporter ATP-binding protein	186256	187023	+
Hsero_0180	livF	-2.32415	0.4625	>0.9999	1.25599	0.837	>0.9999	-1.85045	0.6188	0.9072	45.1627	10.1894	11.4098	12.4063	1.91583	27.9969	HSERO_RS00900	ABC transporter ATP-binding protein	187220	187945	+
Hsero_0181	putA	-1.29588	0.4244	>0.9999	-1.65164	0.3998	>0.9999	-2.14032	0.1254	0.7561	7.16169	6.0592	6.51351	3.68875	1.82282	4.35424	HSERO_RS00905	trifunctional transcriptional regulator/proline dehydrogenase/L-glutamate gamma-semialdehyde dehydrogenase	188203	191895	+
Hsero_0182		-1.05423	0.9579	>0.9999	1.13882	0.8569	>0.9999	1.08024	0.9291	>0.9999	83.2253	14.9362	71.6789	21.4333	72.2142	33.8237	HSERO_RS00910	ATP-dependent protease subunit HslV	192094	192630	+
Hsero_0183		1.35041	0.6867	>0.9999	-1.56686	0.4599	>0.9999	-1.16029	0.8219	>0.9999	9.01114	29.4792	36.1971	15.7806	18.3484	14.8247	HSERO_RS00915	ATP-dependent protease ATPase subunit HslU	192695	194041	+
Hsero_0184		2.08674	0.4343	>0.9999	-12.4167	0.2319	>0.9999	-5.9503	0.0431	0.6204	6.90111	7.78497	23.5369	7.10906	0	2.46812	HSERO_RS00920	hypothetical protein	194064	194267	+
Hsero_0185		-1.99757	0.2988	>0.9999	1.6481	0.7125	>0.9999	-1.21204	0.823	>0.9999	2166.68	1791.33	1676.01	305.405	2980.89	284.684	HSERO_RS00925	porin	194590	195762	+
Hsero_0186		-1.65148	0.5817	>0.9999	4.53095	0.3379	>0.9999	2.74357	0.3898	0.805	11.2034	10.8328	13.3433	0	47.8651	12.5928	HSERO_RS00930	sel1 repeat family protein	196282	197823	+
Hsero_0187		-1.13093	0.9388	>0.9999	31.0717	0.1572	>0.9999	27.4745	0.1585	0.805	3.61302	0	3.19474	0	71.269	27.9969	HSERO_RS00935	TonB-dependent siderophore receptor	197841	199955	-
Hsero_0188	gspG	-1.82761	0.2241	>0.9999	2.03352	0.1157	>0.9999	1.11267	0.5672	0.8833	25.9526	18.8206	16.8598	7.63846	25.9504	23.8673	HSERO_RS00940	type II secretion system protein GspG	200180	200731	-
Hsero_0189	cyaY	-1.62704	0.1839	>0.9999	1.214	0.8513	>0.9999	-1.34023	0.7147	0.9581	68.0011	56.0576	27.7517	48.4963	83.2112	9.35386	HSERO_RS00945	iron donor protein CyaY	200757	201089	-
Hsero_0190		-1.19017	0.3757	>0.9999	-1.7977E+308	0.0224	0.965	-1.7977E+308	0.0036	0.3174	6.60675	7.45291	5.00733	6.80583	0	0	NA	NA	201145	201366	-
Hsero_0191	lysA	-1.35492	0.5521	>0.9999	1.3603	0.0217	0.965	1.00397	0.9924	>0.9999	20.5415	9.47962	10.615	11.5421	15.4473	14.693	HSERO_RS00950	diaminopimelate decarboxylase	201429	202721	+
Hsero_0192		-1.70569	0.4312	>0.9999	-1.55868	0.7206	>0.9999	-2.65863	0.1674	0.805	27.1089	24.7	26.0778	4.29628	17.2497	2.23737	NA	NA	202863	203999	-
Hsero_0193	putP	-1.10756	0.8905	>0.9999	-1.90727	0.0999	>0.9999	-2.11241	0.4929	0.8417	40.3577	9.48471	24.2152	20.7869	8.56001	15.035	HSERO_RS00960	sodium:solute symporter	204200	205657	+
Hsero_0194	otsB	-3.4507	0.1863	>0.9999	2.06869	0.6788	>0.9999	-1.66806	0.6038	0.9007	114.819	66.423	47.9741	4.5492	108.654	0	HSERO_RS00965	trehalose-phosphatase	205855	206601	+
Hsero_0195		-1.57398	0.5259	>0.9999	1.32614	0.8405	>0.9999	-1.18689	0.8569	>0.9999	56.0975	54.581	61.6496	8.66819	89.2386	4.01256	HSERO_RS00970	glycoside hydrolase family 15 protein	206791	208578	+
Hsero_0196	otsA	1.35269	0.7688	>0.9999	-1.0895	0.9472	>0.9999	1.24157	0.868	>0.9999	27.9679	8.8734	41.7319	8.10299	44.4906	1.25031	HSERO_RS00975	alpha,alpha-trehalose-phosphate synthase (UDP-forming)	208578	209972	+
Hsero_0197		1.06611	0.9453	>0.9999	1.33533	0.8317	>0.9999	1.42361	0.7959	0.9986	145.159	42.3491	161.232	38.6723	257.988	8.95082	HSERO_RS00980	FmdB family transcriptional regulator	210152	210508	+
Hsero_0198		1.18074	0.7653	>0.9999	1.01305	0.9845	>0.9999	1.19615	0.8014	>0.9999	13.3399	28.2159	16.4295	32.6371	12.7325	36.9746	HSERO_RS00985	DUF502 domain-containing protein	210527	211162	+
Hsero_0199	aspS	1.17352	0.8654	>0.9999	-1.58375	0.6688	>0.9999	-1.34957	0.8187	>0.9999	4.18207	25.9473	9.50892	25.8486	0.887031	21.4381	HSERO_RS00990	aspartate--tRNA ligase	211267	213066	+
Hsero_0200		-1.7977E+308	0.4226	>0.9999	1			-1.7977E+308	0.4226	0.805	0	5.94168	0	0	0	0	HSERO_RS00995	hypothetical protein	213343	213936	-
Hsero_0201		-2.63883	0.6201	>0.9999	1.67911	0.7614	>0.9999	-1.57156	0.788	0.9941	1.70314	0	0.645416	0	1.08373	0	HSERO_RS24060	bacteriophage RNA polymerase beta protein	213946	215382	-
Hsero_0202		1			1			1			0	0	0	0	0	0	NA	NA	215425	215529	-
Hsero_0203		1			1			1			0	0	0	0	0	0	HSERO_RS24065	phage tail protein I	215551	216300	-
Hsero_0204		1.7977E+308	0.4226	>0.9999	-1.7977E+308	0.4226	>0.9999	1			0	0	0.797393	0	0	0	HSERO_RS01010	tail fiber protein	216307	217431	-
Hsero_0205		-1.79239	0.4637	>0.9999	-1.704	0.3522	>0.9999	-3.05423	0.2766	0.805	6.02604	2.26594	1.5224	3.10381	1.27814	1.43677	HSERO_RS01015	hypothetical protein	217462	218649	-
Hsero_0206		1.24911	0.8492	>0.9999	-2.21447	0.4854	>0.9999	-1.77284	0.7407	0.9714	0	4.97647	1.67175	4.5444	2.80706	0	HSERO_RS01020	hypothetical protein	218672	219103	-
Hsero_0207		3.5167	0.1555	>0.9999	-1.7977E+308	0.0846	>0.9999	-1.7977E+308	0.0697	0.6601	3.03049	1.70931	5.7421	10.9263	0	0	NA	NA	219231	219950	-
Hsero_0208		1			1			1			0	0	0	0	0	0	NA	NA	220005	220223	-
Hsero_0209		-3.38303	0.3818	>0.9999	2.51867	0.6316	>0.9999	-1.34318	0.8096	>0.9999	8.05794	2.27249	3.0536	0	7.69102	0	HSERO_RS01030	tail-like protein	220331	220822	-
Hsero_0210		1			1			1			0	0	0	0	0	0	HSERO_RS01035	phage tail protein I	220819	221499	-
Hsero_0211		1.7977E+308	0.4226	>0.9999	-1.7977E+308	0.4226	>0.9999	1			0	0	1.54579	0	0	0	HSERO_RS01040	tail fiber protein	221503	222669	-
Hsero_0212		1			1			1			0	0	0	0	0	0	HSERO_RS01045	bacteriophage baseplate assembly protein W	222666	223091	-
Hsero_0213		1.7977E+308	0.4226	>0.9999	-1.7977E+308	0.4226	>0.9999	1			0	0	11.976	0	0	0	HSERO_RS01050	phage baseplate assembly protein V	223160	223753	-
Hsero_0214		1.7977E+308	0.4226	>0.9999	-1.7977E+308	0.4226	>0.9999	1			0	0	2.49382	0	0	0	HSERO_RS01055	bacteriophage regulatory protein	223750	224820	-
Hsero_0215		1			1			1			0	0	0	0	0	0	HSERO_RS01060	membrane protein	224808	225047	-
Hsero_0216		1			1			1			0	0	0	0	0	0	NA	NA	225044	225634	-
Hsero_0217		1			1			1			0	0	0	0	0	0	HSERO_RS01070	phage tail tape measure protein	225634	227973	-
Hsero_0218		1			1			1			0	0	0	0	0	0	NA	NA	227961	228395	+
Hsero_0219		1			1			1			0	0	0	0	0	0	HSERO_RS01080	phage major tail tube protein	228457	228981	-
Hsero_0220		1			1			1			0	0	0	0	0	0	HSERO_RS01085	tail protein	229013	230455	-
Hsero_0221		1			1			1			0	0	0	0	0	0	HSERO_RS01090	hypothetical protein	230491	230679	-
Hsero_0222		-1.22749	0.8561	>0.9999	1.81394	0.7014	>0.9999	1.47776	0.7513	0.9753	2.76867	6.24653	7.34441	0	12.3321	0.99019	HSERO_RS24070	peptidase S24 LexA-like protein	230920	231726	-
Hsero_0223		-2.68893	0.0342	>0.9999	-1.86565	0.5222	>0.9999	-5.0166	0.0615	0.6601	64.0113	72.2096	32.3433	18.3167	27.154	0	HSERO_RS01100	DNA-binding protein	231806	231997	+
Hsero_0224		1			1			1			0	0	0	0	0	0	HSERO_RS01105	hypothetical protein	232038	232361	+
Hsero_0225		1.7977E+308	0.4226	>0.9999	-1.7977E+308	0.4226	>0.9999	1			0	0	0.973775	0	0	0	HSERO_RS24075	hypothetical protein	232374	233258	+
Hsero_0226		-3.28523	0.5742	>0.9999	-1.7977E+308	0.4226	>0.9999	-1.7977E+308	0.4226	0.805	0	2.33781	0	0.711611	0	0	HSERO_RS01115	transposase	233271	235088	+
Hsero_0227	exeA	1			1			1			0	0	0	0	0	0	HSERO_RS01120	hypothetical protein	235090	236010	+
Hsero_0228		1			1			1			0	0	0	0	0	0	HSERO_RS01125	bacteriophage transcription regulator protein	236039	236407	+
Hsero_0229		1.7977E+308	0.4226	>0.9999	-1.7977E+308	0.4226	>0.9999	1			0	0	1.64828	0	0	0	HSERO_RS01130	M15 family peptidase	236489	236929	+
Hsero_0230		1			1			1			0	0	0	0	0	0	HSERO_RS01135	hypothetical protein	236926	237348	+
Hsero_0231		1.51582	0.8031	>0.9999	-1.7977E+308	0.4226	>0.9999	-1.7977E+308	0.4226	0.805	4.4752	0	6.7836	0	0	0	HSERO_RS01140	DUF1353 domain-containing protein	237345	237767	+
Hsero_0232		1			1.7977E+308	0.4226	>0.9999	1.7977E+308	0.4226	0.805	0	0	0	0	3.68063	0	HSERO_RS01145	hypothetical protein	237751	238032	+
Hsero_0233		1.21961	0.882	>0.9999	-3.83339	0.4215	>0.9999	-3.14312	0.5825	0.8906	3.71245	0	0.703426	3.82432	1.18113	0	HSERO_RS01150	MFS transporter	238395	239696	+
Hsero_0234		-1.01219	0.9917	>0.9999	1.38872	0.8414	>0.9999	1.37199	0.8153	>0.9999	1.94968	1.0997	0	3.01265	0	4.18373	HSERO_RS01155	amidohydrolase family protein	239705	240934	+
Hsero_0235		-10.5553	0.4626	>0.9999	11.7538	0.4582	>0.9999	1.11354	0.9464	>0.9999	10.0834	0	0.955286	0	11.2282	0	HSERO_RS01160	LysR family transcriptional regulator	241053	241958	+
Hsero_0236	ntpA	-1.45514	0.2779	>0.9999	-1.019	0.9603	>0.9999	-1.48278	0.1121	0.7416	39.6029	44.6751	37.5194	20.3982	32.7597	24.0782	HSERO_RS01165	dihydroneopterin triphosphate diphosphatase	242009	242512	+
Hsero_0237		-1.25676	0.3796	>0.9999	1.13833	0.8775	>0.9999	-1.10404	0.8914	>0.9999	11.1745	12.6057	7.41065	11.5113	3.55524	17.9842	HSERO_RS01170	metal-dependent hydrolase	242567	243364	+
Hsero_0238		2.43437	0.1377	>0.9999	-1.68376	0.3335	>0.9999	1.4458	0.4756	0.833	10.2201	9.22325	29.4346	17.8977	9.10443	19.0067	HSERO_RS01175	cardiolipin synthase B	243367	244530	+
Hsero_0239	phbA2	1.19336	0.4479	>0.9999	-1.88161	0.0352	>0.9999	-1.57673	0.2026	0.805	346.48	237.713	322.492	374.662	167.608	202.903	HSERO_RS01180	acetyl-CoA C-acetyltransferase	244668	245843	+
Hsero_0240		-1.87188	0.4776	>0.9999	-1.7977E+308	0.4226	>0.9999	-1.7977E+308	0.0036	0.3174	2.76044	3.11399	3.13826	0	0	0	HSERO_RS01185	amino acid ABC transporter	245979	246788	-
Hsero_0241		-1.7977E+308	0.4226	>0.9999	1			-1.7977E+308	0.4226	0.805	12.0045	0	0	0	0	0	HSERO_RS01190	amino acid ABC transporter ATP-binding protein	246845	247573	-
Hsero_0242		-1.7977E+308	0.4226	>0.9999	1.7977E+308	0.4226	>0.9999	4.51253	0.5266	0.8591	0	1.85444	0	0	8.36822	0	HSERO_RS01195	amino acid ABC transporter permease	247557	248204	-
Hsero_0243		1			1			1			0	0	0	0	0	0	HSERO_RS01200	amino acid ABC transporter permease	248217	248900	-
Hsero_0244	lldD	1.7977E+308	0.4226	>0.9999	4.94157	0.5162	>0.9999	1.7977E+308	0.4226	0.805	0	0	0	0.99586	4.92112	0	HSERO_RS01205	alpha-hydroxy-acid oxidizing protein	248933	250174	-
Hsero_0245		1.18578	0.5252	>0.9999	-3.08938	0.0934	>0.9999	-2.60535	0.032	0.5897	29.3479	31.4513	43.374	28.7206	14.9395	8.39681	HSERO_RS01210	FadR family transcriptional regulator	250336	251085	+
Hsero_0246		-2.02057	0.2776	>0.9999	1.41888	0.5418	>0.9999	-1.42405	0.3602	0.805	12.7163	8.06903	7.83073	2.45615	6.06863	8.52726	HSERO_RS01215	sel1 repeat family protein	251082	252635	-
Hsero_0247		-1.07649	0.8624	>0.9999	-3.24178	0.0119	0.965	-3.48973	0.184	0.805	60.9585	28.954	38.9062	44.6178	14.2905	11.4744	HSERO_RS24590	phospholipase	252738	253406	-
Hsero_0248		-8.21017	0.1109	>0.9999	-7.79776	0.3083	>0.9999	-64.0209	0.0868	0.7126	23.8023	12.5304	3.60801	0.81732	0	0.567514	HSERO_RS01225	hypothetical protein	253437	254993	-
Hsero_0249		1.74945	0.678	>0.9999	-1.35214	0.8118	>0.9999	1.29383	0.7517	0.9754	7.84629	3.688	18.8315	1.34712	11.6496	3.27385	HSERO_RS01230	phospholipase	255099	257030	-
Hsero_0250		5.34923	0.3275	>0.9999	-1.24486	0.8559	>0.9999	4.29705	0.482	0.8378	0.89908	0.507115	6.13281	1.38926	5.72094	0.321548	HSERO_RS01235	type VI secretion system tip protein VgrG	257057	259957	-
Hsero_0251		-2.08678	0.3675	>0.9999	1.66414	0.743	>0.9999	-1.25397	0.8104	>0.9999	43.639	57.4328	45.9368	2.49744	77.1332	3.46825	HSERO_RS01240	RNA-binding S4 domain-containing protein	260128	260502	+
Hsero_0252		-1.7977E+308	0.4226	>0.9999	1			-1.7977E+308	0.4226	0.805	0	4.72952	0	0	0	0	HSERO_RS01245	hypothetical protein	260596	261060	+
Hsero_0253		1.15773	0.585	>0.9999	1.14089	0.8051	>0.9999	1.32084	0.6485	0.9241	86.5469	132.5	140.56	113.036	82.606	206.72	HSERO_RS01250	TetR/AcrR family transcriptional regulator	261271	261972	+
Hsero_0254		-1.09155	0.9022	>0.9999	1.18756	0.8055	>0.9999	1.08796	0.4981	0.8437	68.6159	67.1361	21.2264	103.14	81.0847	66.6083	HSERO_RS01255	acyl-CoA dehydrogenase	261991	263781	+
Hsero_0255	fadB	-1.25573	0.623	>0.9999	-1.66184	0.4592	>0.9999	-2.08682	0.013	0.496	64.9621	57.6647	27.4428	70.2108	29.8162	28.9462	HSERO_RS01260	3-hydroxyacyl-CoA dehydrogenase	263975	266392	+
Hsero_0256	phbA	-1.16887	0.711	>0.9999	-3.30112	0.0569	>0.9999	-3.85857	0.1606	0.805	43.9063	22.5134	24.9578	31.8661	5.07963	12.1339	HSERO_RS01265	acetyl-CoA C-acyltransferase	266442	267638	+
Hsero_0257		1.0563	0.8586	>0.9999	1.52519	0.7402	>0.9999	1.61107	0.711	0.9564	11.4853	11.3367	15.2334	8.87352	34.7139	2.0538	HSERO_RS01270	enoyl-CoA hydratase	267737	268507	+
Hsero_0258	dadA	-1.58491	0.1099	>0.9999	1.39218	0.7437	>0.9999	-1.13844	0.8715	>0.9999	18.8636	23.4076	15.0118	11.6592	32.4084	4.7225	HSERO_RS01275	FAD-binding oxidoreductase	269035	270312	+
Hsero_0259		-1.2216	0.7172	>0.9999	-3.14139	0.2656	>0.9999	-3.83751	0.1433	0.7953	5.59287	3.15459	2.11945	5.04123	1.7794	0.500061	HSERO_RS01280	methyl-accepting chemotaxis protein	270447	272240	+
Hsero_0260		1.19817	0.5678	>0.9999	-1.21938	0.7463	>0.9999	-1.0177	0.9755	>0.9999	16.4608	16.2479	14.815	24.3754	7.85563	24.2841	HSERO_RS01285	GGDEF domain-containing protein	272282	273436	-
Hsero_0261		9.80364	0.41	>0.9999	-2.17254	0.6365	>0.9999	4.51253	0.5266	0.8591	0	3.45619	2.32208	31.5611	15.5962	0	NA	NA	273539	273793	-
Hsero_0262		-1.4944	0.326	>0.9999	-1.5652	0.2031	>0.9999	-2.33904	0.1484	0.8014	113.177	70.0138	70.5594	52.0256	31.7488	46.57	HSERO_RS01295	bifunctional diguanylate cyclase/phosphodiesterase	273842	275932	+
Hsero_0263	pta	2.1985	0.1129	>0.9999	-1.30719	0.5466	>0.9999	1.68185	0.3728	0.805	7.21047	9.48961	21.8596	14.8555	9.17619	18.9109	HSERO_RS01300	phosphate acetyltransferase	276107	277066	+
Hsero_0264	ackA	4.14766	0.3712	>0.9999	-2.60176	0.5051	>0.9999	1.59417	0.7482	0.9741	2.00003	3.38428	3.78962	18.5427	0	8.58354	HSERO_RS01305	acetate/propionate family kinase	277063	278256	+
Hsero_0265	phaC	1.87953	0.5797	>0.9999	-4.20592	0.4168	>0.9999	-2.23776	0.3519	0.805	10.4735	12.9964	6.35039	37.7619	0	10.4881	HSERO_RS01310	DUF3141 domain-containing protein	278253	279383	+
Hsero_0266		-7.12977	0.3169	>0.9999	1.9411	0.5738	>0.9999	-3.67305	0.3792	0.805	170.631	38.1338	29.2807	0	43.02	13.8169	HSERO_RS01315	TetR/AcrR family transcriptional regulator	279396	280061	-
Hsero_0267		1.09339	0.9393	>0.9999	-22.2493	0.4117	>0.9999	-20.349	0.1368	0.777	18.8523	8.27044	28.5768	1.07891	1.33288	0	HSERO_RS01320	efflux RND transporter periplasmic adaptor subunit	280207	281337	+
Hsero_0268		2.7106	0.2409	>0.9999	1.45955	0.7756	>0.9999	3.95625	0.5317	0.8608	0	4.23238	6.31906	5.15322	16.4462	0.298182	HSERO_RS01325	AcrB/AcrD/AcrF family protein	281334	284477	+
Hsero_0269		-2.19844	0.184	>0.9999	-1.75773	0.5863	>0.9999	-3.86426	0.1608	0.805	24.8637	15.8939	12.563	5.97635	10.5473	0	HSERO_RS01330	RND transporter	284477	285958	+
Hsero_0270		-1.64262	0.77	>0.9999	3.08848	0.5859	>0.9999	1.88022	0.7195	0.9596	0	4.4845	0	2.7301	8.43186	0	HSERO_RS01335	carbohydrate ABC transporter permease	286019	286870	-
Hsero_0271		7.6318	0.3772	>0.9999	-4.01205	0.4473	>0.9999	1.90222	0.7154	0.9581	0	1.3843	9.30058	1.26411	0	2.63324	HSERO_RS01340	sugar ABC transporter permease	286897	287832	-
Hsero_0272		-20.4096	0.0239	>0.9999	1.23539	0.8958	>0.9999	-16.5207	0.0258	0.5717	11.5527	8.6882	0	0.991734	1.22518	0	HSERO_RS01345	sugar ABC transporter substrate-binding protein	288006	289253	-
Hsero_0273	lacA	2.14996	0.6756	>0.9999	-4.76442	0.5203	>0.9999	-2.21605	0.6666	0.9295	0	3.61177	7.76515	0	1.62982	0	HSERO_RS01350	beta-galactosidase	289392	291368	-
Hsero_0274		1.76078	0.0241	>0.9999	-1.7977E+308	0.0024	0.5931	-1.7977E+308	0.0069	0.3947	4.14271	3.50497	7.06457	6.40133	0	0	HSERO_RS01355	ABC transporter ATP-binding protein	291464	292609	-
Hsero_0275		-1.8951	0.3723	>0.9999	1.26687	0.7736	>0.9999	-1.49589	0.2349	0.805	126.183	159.29	132.068	18.5694	72.6448	118.193	NA	NA	292688	292951	-
Hsero_0276		1.57016	0.7623	>0.9999	-1.97446	0.6337	>0.9999	-1.25749	0.8702	>0.9999	0	9.04515	13.0223	1.17998	1.45773	5.73529	HSERO_RS01360	LacI family transcriptional regulator	292958	293974	+
Hsero_0277		-1.7977E+308	0.4226	>0.9999	1.7977E+308	0.4226	>0.9999	1.78821	0.7375	0.9706	3.347	0	0	0	0	5.98512	HSERO_RS01365	TetR/AcrR family transcriptional regulator	293971	294603	-
Hsero_0278		1			1			1			0	0	0	0	0	0	HSERO_RS01370	MFS transporter	294813	296030	+
Hsero_0279		1.46912	0.2179	>0.9999	1.31176	0.1602	>0.9999	1.92713	0.1045	0.734	1.89728	3.21041	3.59492	3.9089	5.43265	4.41054	HSERO_RS24220	type VI secretion system tip protein VgrG	296150	298888	+
Hsero_0280		1.7977E+308	0.0559	>0.9999	-1.91062	0.4967	>0.9999	1.7977E+308	0.4226	0.805	0	0	8.1412	4.91791	6.835	0	HSERO_RS01385	DUF3274 domain-containing protein	298903	301038	+
Hsero_0281		1.6903	0.347	>0.9999	1.15528	0.9055	>0.9999	1.95277	0.6852	0.9387	3.29751	0.929961	3.74883	3.39688	0	8.25529	HSERO_RS01390	hypothetical protein	301038	302528	+
Hsero_0282		-1.53311	0.7983	>0.9999	-1.7977E+308	0.4226	>0.9999	-1.7977E+308	0.4226	0.805	0	7.08818	0	4.62341	0	0	HSERO_RS01395	hypothetical protein	302588	303940	+
Hsero_0283		-1.31659	0.0881	>0.9999	1.04979	0.9665	>0.9999	-1.25415	0.8236	>0.9999	18.0262	20.3349	13.6622	15.4745	30.5873	0	HSERO_RS24225	hypothetical protein	303975	304238	+
Hsero_0284		-2.64002	0.3553	>0.9999	1.49558	0.6947	>0.9999	-1.76521	0.5299	0.8597	80.7813	29.5549	33.922	7.87174	50.0127	12.4933	HSERO_RS01405	sensor domain-containing diguanylate cyclase	304333	305409	-
Hsero_0285		-4.70333	0.3598	>0.9999	-1.21183	0.8521	>0.9999	-5.69963	0.3549	0.805	72.9182	14.516	9.75274	8.83711	0	15.3403	NA	NA	305939	306388	-
Hsero_0286	hpaF	1.7977E+308	0.114	>0.9999	1.58673	0.7532	>0.9999	1.7977E+308	0.4226	0.805	0	0	9.43345	20.5147	47.5195	0	HSERO_RS01415	5-carboxymethyl-2-hydroxymuconate isomerase	306446	306805	-
Hsero_0287	ilvA	1.25034	0.8705	>0.9999	-1.63768	0.7353	>0.9999	-1.30978	0.7001	0.9481	21.2468	6.65777	34.8902	0	12.0174	9.28733	HSERO_RS01420	threo-3-hydroxy-L-aspartate ammonia-lyase	306899	307879	-
Hsero_0288		1.57462	0.7035	>0.9999	2.3282	0.5307	>0.9999	3.66603	0.4461	0.8193	0	9.17482	11.0956	3.3513	28.9812	4.65401	HSERO_RS01425	DNA-binding protein	307957	308613	-
Hsero_0289		1.7977E+308	0.2651	>0.9999	-1.7977E+308	0.2651	>0.9999	1			0	0	1.4563	6.92778	0	0	HSERO_RS01430	phospholipase	308723	309973	-
Hsero_0290		-1.7977E+308	0.4226	>0.9999	1			-1.7977E+308	0.4226	0.805	0	3.80306	0	0	0	0	HSERO_RS01435	biopolymer transporter ExbB	310004	310630	-
Hsero_0291		-2.2326	0.6644	>0.9999	-1.7977E+308	0.4226	>0.9999	-1.7977E+308	0.4226	0.805	0	1.7979	0.805294	0	0	0	HSERO_RS01440	TonB-dependent receptor	310695	313118	-
Hsero_0292		1			1			1			0	0	0	0	0	0	HSERO_RS01445	biopolymer transporter TonB	313202	313912	-
Hsero_0293	exbD	-1.7977E+308	0.1903	>0.9999	1			-1.7977E+308	0.1903	0.805	32.0992	10.3458	0	0	0	0	HSERO_RS01450	biopolymer transporter ExbD	313912	314319	-
Hsero_0294		1.7977E+308	0.4226	>0.9999	-2.38409	0.646	>0.9999	1.7977E+308	0.4226	0.805	0	0	12.2066	0	0	5.12001	HSERO_RS01455	hypothetical protein	314525	315103	-
Hsero_0295		-1.28689	0.4399	>0.9999	-1.46128	0.459	>0.9999	-1.8805	0.1584	0.805	395.432	313.384	347.124	203.674	251.617	125.311	HSERO_RS01460	transcriptional regulator	315393	315749	+
Hsero_0296	cdh	-1.06196	0.9552	>0.9999	-2.05307	0.5796	>0.9999	-2.18028	0.5513	0.8715	40.4484	8.148	38.3203	7.44057	20.2225	2.06657	HSERO_RS01465	CDP-diacylglycerol diphosphatase	315883	316647	+
Hsero_0297		2.44567	0.0847	>0.9999	-3.33893	0.0245	0.9686	-1.36525	0.5832	0.891	5.11099	11.5312	22.2737	18.4275	4.87827	7.31161	HSERO_RS01470	LysR family transcriptional regulator	316658	317548	-
Hsero_0298		-1.7977E+308	0.0036	>0.9999	1.7977E+308	0.2437	>0.9999	2.59723	0.4209	0.805	2.94408	3.32115	0	0	13.1135	3.15878	HSERO_RS01475	SDR family NAD(P)-dependent oxidoreductase	317677	318423	+
Hsero_0299		-4.72288	0.1383	>0.9999	1.38212	0.4955	>0.9999	-3.41713	0.1602	0.805	68.8879	35.6175	15.2282	6.89925	18.2642	12.3186	HSERO_RS01480	Hsp70 family protein	318640	319896	+
Hsero_0300		-10.1897	0.2212	>0.9999	-1.14681	0.894	>0.9999	-11.6857	0.2169	0.805	106.924	34.6778	11.1429	2.75365	10.2055	1.91203	HSERO_RS01485	aldo/keto reductase	319906	320748	-
Hsero_0301	cyaA	-1.59447	0.5632	>0.9999	-13.286	0.3063	>0.9999	-21.1842	0.109	0.7386	5.63469	11.4415	8.96826	1.74135	0	0.80608	HSERO_RS01490	adenylate/guanylate cyclase domain-containing protein	320928	323201	+
Hsero_0302		-1.75744	0.0466	>0.9999	1.04175	0.8308	>0.9999	-1.687	0.0318	0.5897	48.4316	43.7076	29.9773	22.451	29.7903	24.827	HSERO_RS01495	B12-binding domain-containing radical SAM protein	323802	325328	+
Hsero_0303	tktA1	-2.32804	0.5149	>0.9999	1.23175	0.6613	>0.9999	-1.89003	0.5752	0.889	10.9442	63.273	9.33162	22.5481	22.6328	16.635	HSERO_RS01500	transketolase	325445	326263	+
Hsero_0304	tktA2	1.15401	0.8628	>0.9999	1.08133	0.947	>0.9999	1.24786	0.8818	>0.9999	4.78224	39.1118	23.5594	27.0949	54.7738	0	HSERO_RS01505	transketolase	326260	327225	+
Hsero_0305		-1.13175	0.8115	>0.9999	-2.185	0.4821	>0.9999	-2.47287	0.2613	0.805	48.9561	59.3681	70.4983	25.2156	42.0542	1.75087	HSERO_RS01510	NAD(P)-dependent oxidoreductase	327281	328219	+
Hsero_0306		-2.19027	0.2266	>0.9999	1.82987	0.0367	>0.9999	-1.19695	0.6473	0.9241	48.1704	25.5233	19.3608	14.2851	29.7225	31.8452	HSERO_RS01515	ShlB/FhaC/HecB family hemolysin secretion/activation protein	328779	330488	+
Hsero_0307		1.32925	0.66	>0.9999	-1.92904	0.383	>0.9999	-1.45122	0.7291	0.9658	3.74318	14.4272	9.69309	14.4599	1.58788	10.9329	HSERO_RS01520	filamentous hemagglutinin N-terminal domain-containing protein	330490	334758	+
Hsero_0308		-2.40708	0.5734	>0.9999	1.29822	0.7442	>0.9999	-1.85415	0.6711	0.9323	49.1159	3.2592	9.8538	11.9049	5.51522	22.7323	HSERO_RS01525	hypothetical protein	334775	335539	+
Hsero_0309		1.02153	0.9724	>0.9999	1.21129	0.7957	>0.9999	1.23736	0.6714	0.9323	415.058	392.334	634.579	190.193	693.961	305.074	HSERO_RS01530	3',5'-cyclic-nucleotide phosphodiesterase	335634	336407	-
Hsero_0310		-2.16975	0.2817	>0.9999	-2.1925	0.4872	>0.9999	-4.75719	0.0785	0.6933	38.9937	24.5317	23.8703	5.40732	4.77155	8.582	HSERO_RS01535	HD domain-containing protein	336825	338483	+
Hsero_0311		-1.00743	0.9944	>0.9999	-1.19325	0.8834	>0.9999	-1.20212	0.8274	>0.9999	7.78784	20.2061	25.3807	2.40676	18.8308	4.45641	HSERO_RS01540	membrane protein	338589	340178	+
Hsero_0312		-2.01725	0.2904	>0.9999	2.02133	0.1749	>0.9999	1.00202	0.9952	>0.9999	31.0509	17.5139	17.3407	6.73402	27.0373	21.6257	HSERO_RS01545	SulP family inorganic anion transporter	340332	341837	+
Hsero_0313		-1.79266	0.6197	>0.9999	1.62454	0.7393	>0.9999	-1.10349	0.9438	>0.9999	31.6824	4.46751	12.0062	8.15926	32.7597	0	HSERO_RS01550	DUF1993 domain-containing protein	341945	342448	-
Hsero_0314		1.7977E+308	0.0154	>0.9999	-1.7977E+308	0.0154	0.965	1			0	0	4.31243	3.34934	0	0	HSERO_RS01555	RND transporter	342527	344041	-
Hsero_0315		1.7977E+308	0.061	>0.9999	-1.7977E+308	0.061	>0.9999	1			0	0	1.23717	2.10192	0	0	HSERO_RS01560	multidrug efflux RND transporter permease subunit	344075	347290	-
Hsero_0316		1			1.7977E+308	0.4226	>0.9999	1.7977E+308	0.4226	0.805	0	0	0	0	0	1.42446	HSERO_RS01565	MexE family multidrug efflux RND transporter periplasmic adaptor subunit	347390	348589	-
Hsero_0317		1.7977E+308	0.4226	>0.9999	-1.61892	0.7759	>0.9999	1.7977E+308	0.4226	0.805	0	0	0	14.3723	8.87771	0	HSERO_RS01570	alpha/beta hydrolase	348600	349598	-
Hsero_0318		-1.4104	0.5804	>0.9999	-1.73405	0.161	>0.9999	-2.4457	0.3013	0.805	32.1521	12.9536	13.0545	18.9263	10.2294	8.21352	HSERO_RS01575	LysR family transcriptional regulator	349905	350918	+
Hsero_0319		-1.39116	0.7689	>0.9999	-3.05494	0.1328	>0.9999	-4.24992	0.453	0.8207	2.29092	23.259	11.286	7.07985	4.3732	1.63865	HSERO_RS01580	AraC family transcriptional regulator	351218	352234	+
Hsero_0320		-1.20739	0.7159	>0.9999	1.12479	0.8564	>0.9999	-1.07344	0.8395	>0.9999	32.3118	29.9412	38.4835	13.0764	38.1835	19.8104	HSERO_RS01585	aldo/keto reductase	352320	353327	+
Hsero_0321		-3.28331	0.3693	>0.9999	-1.02868	0.9859	>0.9999	-3.37748	0.362	0.805	92.0823	28.8544	36.8337	0	35.8068	0	HSERO_RS01590	antibiotic biosynthesis monooxygenase	353448	353792	-
Hsero_0322		-1.42425	0.2865	>0.9999	1.04599	0.9418	>0.9999	-1.36163	0.5118	0.8529	80.3838	85.9064	75.3531	41.403	88.8377	33.2878	HSERO_RS01595	MarR family transcriptional regulator	354147	354605	-
Hsero_0323	hpcH	-1.19013	0.8769	>0.9999	-1.54036	0.7526	>0.9999	-1.83323	0.6332	0.915	38.0321	8.2506	34.3682	4.52056	24.2002	1.0463	HSERO_RS01600	2,4-dihydroxyhept-2-ene-1,7-dioic acid aldolase	354784	355536	-
Hsero_0324	dadA	-2.2538	0.5886	>0.9999	1.88872	0.293	>0.9999	-1.1933	0.8638	>0.9999	1.90181	20.3811	7.9277	1.95911	8.47097	10.2025	HSERO_RS01605	D-amino acid dehydrogenase	355622	356887	-
Hsero_0325		-1.31622	0.7188	>0.9999	-1.44183	0.6488	>0.9999	-1.89777	0.478	0.8347	73.747	26.5753	55.1174	21.1026	40.4085	12.4549	HSERO_RS01610	enoyl-CoA hydratase/isomerase family protein	357474	358634	+
Hsero_0326		-1.13912	0.6708	>0.9999	-1.46164	0.5479	>0.9999	-1.66498	0.3663	0.805	2035.07	1586.91	1201.15	1978.47	505.025	1670.36	HSERO_RS01615	HU family DNA-binding protein	358879	359226	-
Hsero_0327	mraZ	-1.17705	0.6166	>0.9999	1.04853	0.8827	>0.9999	-1.12258	0.5049	0.849	701.786	565.477	685.67	390.974	616.669	512.22	HSERO_RS01620	transcriptional regulator MraZ	359967	360350	+
Hsero_0328	mraW	-1.1925	0.7576	>0.9999	-1.67115	0.4583	>0.9999	-1.99284	0.2065	0.805	353.548	203.43	336.296	130.77	134.376	145.113	HSERO_RS01625	16S rRNA (cytosine(1402)-N(4))-methyltransferase RsmH	360363	361337	+
Hsero_0329	ftsL	-1.5615	0.5605	>0.9999	-1.12742	0.7212	>0.9999	-1.76046	0.4741	0.8328	29.472	86.4412	46.908	27.324	30.0053	35.8373	HSERO_RS01630	cell division protein FtsL	361334	361606	+
Hsero_0330	ftsI	-1.13757	0.7806	>0.9999	-2.53959	0.0999	>0.9999	-2.88895	0.1892	0.805	98.6171	49.2668	78.4802	51.52	25.9969	25.1926	HSERO_RS01635	penicillin-binding protein 2	361603	363381	+
Hsero_0331	murE	-1.15816	0.7905	>0.9999	-1.75156	0.4992	>0.9999	-2.02859	0.0073	0.3947	116.236	117.464	153.557	48.228	62.6623	52.5408	HSERO_RS01640	UDP-N-acetylmuramoyl-L-alanyl-D-glutamate--2, 6-diaminopimelate ligase	363381	364907	+
Hsero_0332	murF	-1.22112	0.7455	>0.9999	-2.04766	0.4964	>0.9999	-2.50043	0.0565	0.6601	87.2838	84.2614	111.952	28.5304	46.995	21.6113	HSERO_RS01645	UDP-N-acetylmuramoyl-tripeptide--D-alanyl-D- alanine ligase	364904	366364	+
Hsero_0333	mraY	-2.0304	0.3512	>0.9999	-1.3502	0.6892	>0.9999	-2.74143	0.2122	0.805	506.733	252.529	283.802	90.145	178.701	98.2565	HSERO_RS01650	phospho-N-acetylmuramoyl-pentapeptide- transferase	366366	367535	+
Hsero_0334	murD	-1.1606	0.7154	>0.9999	-1.72678	0.5466	>0.9999	-2.0041	0.3322	0.805	107.554	93.0192	118.652	54.1666	88.9693	11.1124	HSERO_RS01655	UDP-N-acetylmuramoyl-L-alanine--D-glutamate ligase	367630	369762	+
Hsero_0335	ftsW	-1.10793	0.8277	>0.9999	-1.34529	0.6019	>0.9999	-1.49049	0.6068	0.9007	83.6794	36.4715	52.6111	55.8347	62.9272	17.6843	HSERO_RS01660	putative lipid II flippase FtsW	369759	371024	+
Hsero_0336	murG	-1.01851	0.9711	>0.9999	-1.33314	0.6678	>0.9999	-1.35781	0.403	0.805	82.5766	68.6388	107.055	41.4132	73.2855	38.0818	HSERO_RS01665	undecaprenyldiphospho-muramoylpentapeptide beta-N-acetylglucosaminyltransferase	371021	372103	+
Hsero_0337	murC	1.0047	0.9941	>0.9999	-1.18893	0.8184	>0.9999	-1.18338	0.7863	0.9941	49.6642	26.0806	55.8126	20.2879	46.8579	17.1495	HSERO_RS01670	UDP-N-acetylmuramate--L-alanine ligase	372100	373527	+
Hsero_0338	ddlB	-1.44491	0.3852	>0.9999	-2.40504	0.2653	>0.9999	-3.47507	0.0617	0.6601	180.471	134.418	146.426	71.5036	63.3068	27.3071	HSERO_RS01675	D-alanine--D-alanine ligase	373524	374528	+
Hsero_0339	ftsQ	1.02973	0.9708	>0.9999	-1.73308	0.5156	>0.9999	-1.68305	0.5974	0.8972	278.518	77.7375	263.321	103.524	164.434	47.2375	HSERO_RS01680	cell division protein FtsQ	374559	375329	+
Hsero_0340	ftsA	1.0443	0.9571	>0.9999	-1.34126	0.7471	>0.9999	-1.28436	0.6511	0.9248	171.213	89.9862	222.664	50.1057	138.657	64.712	HSERO_RS01685	cell division protein FtsA	375340	376572	+
Hsero_0341	ftsZ	-1.46336	0.4578	>0.9999	-1.18843	0.7805	>0.9999	-1.73909	0.0618	0.6601	417.805	347.822	389.735	133.464	244.125	196.12	HSERO_RS01690	cell division protein FtsZ	376861	378048	+
Hsero_0342		1.08428	0.6778	>0.9999	-2.41602	0.0156	0.965	-2.22822	0.1	0.7308	15.774	11.1214	14.9441	14.2181	5.01856	7.05178	HSERO_RS01695	peroxiredoxin	378260	378766	+
Hsero_0343	lpxC	-1.02067	0.8829	>0.9999	1.23683	0.3158	>0.9999	1.21178	0.3029	0.805	134.985	119.05	137.649	111.242	171.784	136.051	HSERO_RS01700	UDP-3-O-acyl-N-acetylglucosamine deacetylase	378946	379881	+
Hsero_0344		-1.29087	0.5862	>0.9999	-2.57639	0.0384	>0.9999	-3.32577	0.1741	0.805	273.266	135.386	177.724	138.848	63.4433	59.4311	HSERO_RS01705	DUF721 domain-containing protein	380000	380554	-
Hsero_0345		-1.95582	0.5958	>0.9999	-2.3288	0.5734	>0.9999	-4.5547	0.3583	0.805	146.739	30.7037	83.4116	7.31425	27.1079	11.8503	HSERO_RS01710	M23 family peptidase	380608	381585	+
Hsero_0346	secA	1.2267	0.2667	>0.9999	-1.57218	0.3153	>0.9999	-1.28163	0.5861	0.8913	45.2574	56.9038	67.5304	57.7909	23.3982	56.3136	HSERO_RS01715	preprotein translocase subunit SecA	381850	384606	+
Hsero_0347		4.84711	0.315	>0.9999	-1.7977E+308	0.2298	>0.9999	-1.7977E+308	0.2161	0.805	5.42422	1.52973	26.722	6.98458	0	0	HSERO_RS01720	DUF2272 domain-containing protein	384760	385587	+
Hsero_0348		-1.73647	0.7485	>0.9999	1.11941	0.9438	>0.9999	-1.55123	0.7934	0.9971	0	11.5508	6.65192	0	7.44622	0	HSERO_RS01725	SGNH/GDSL hydrolase family protein	385601	386353	+
Hsero_0349	argJ	-1.21865	0.4829	>0.9999	-1.88098	0.0933	>0.9999	-2.29224	0.1197	0.7484	19.4154	13.1412	14.7151	12.0003	8.64794	5.55499	HSERO_RS01730	bifunctional glutamate N-acetyltransferase/amino-acid acetyltransferase ArgJ	386389	387624	+
Hsero_0350		1.82798	0.5033	>0.9999	-1.20828	0.8163	>0.9999	1.51288	0.4944	0.8417	15.5467	17.5379	47.1322	13.346	14.8388	35.2143	HSERO_RS01735	DUF815 domain-containing protein	387633	388508	+
Hsero_0351	mutT	-1.15364	0.8177	>0.9999	-2.15028	0.4004	>0.9999	-2.48065	0.2317	0.805	69.2683	36.6281	67.2646	24.5285	30.3023	12.3866	HSERO_RS01740	NUDIX domain-containing protein	388508	388951	+
Hsero_0352		-1.8146	0.5156	>0.9999	-1.17937	0.8846	>0.9999	-2.14009	0.3965	0.805	65.0063	150.738	104.012	14.8811	82.7283	18.0825	HSERO_RS01745	DNA gyrase inhibitor YacG	388988	389173	-
Hsero_0353		-1.15272	0.7861	>0.9999	-1.03867	0.947	>0.9999	-1.1973	0.4844	0.8378	265.389	347.083	390.126	141.2	298.77	212.775	HSERO_RS01750	cell division protein ZapD	389203	389958	-
Hsero_0354	coaE	1.31412	0.8226	>0.9999	1.22274	0.892	>0.9999	1.60683	0.7614	0.9788	10.1877	1.91543	14.1559	1.74912	19.4477	0	HSERO_RS01755	dephospho-CoA kinase	390111	390731	-
Hsero_0355	pilD	-3.57216	0.5598	>0.9999	5.24335	0.4603	>0.9999	1.46784	0.8004	>0.9999	0	17.7357	4.96497	0	1.66735	24.3657	HSERO_RS01760	prepilin peptidase	390743	391606	-
Hsero_0356	pilC	1.17576	0.9197	>0.9999	-1.7977E+308	0.4226	>0.9999	-1.7977E+308	0.4226	0.805	0	4.3441	5.10761	0	0	0	HSERO_RS01765	type II secretion system F family protein	391658	392905	-
Hsero_0357	pilB	9.64738	0.3872	>0.9999	-1.7977E+308	0.3427	>0.9999	-1.7977E+308	0.4226	0.805	0	1.17883	10.2962	1.07648	0	0	HSERO_RS01770	type II secretion system protein E	392892	394025	-
Hsero_0358	corB	-1.36645	0.5808	>0.9999	-1.19897	0.8055	>0.9999	-1.63834	0.2727	0.805	38.903	53.2896	51.2478	16.2209	37.7209	18.5511	HSERO_RS01775	HlyC/CorC family transporter	394189	395493	-
Hsero_0359		-1.58316	0.437	>0.9999	-1.24504	0.847	>0.9999	-1.97109	0.3628	0.805	51.7503	54.7296	53.9304	13.3274	49.3939	4.62701	NA	NA	395518	395748	-
Hsero_0360	infA	-1.10136	0.9391	>0.9999	-7.15981	0.1842	>0.9999	-7.88552	0.4777	0.8344	0	33.8915	9.10816	21.6643	0	4.29794	HSERO_RS01780	translation initiation factor IF-1	395922	396185	+
Hsero_0361		-1.7977E+308	0.4226	>0.9999	1.7977E+308	0.3009	>0.9999	3.05503	0.486	0.8379	0	9.3235	0	0	24.5424	3.94119	HSERO_RS01785	hypothetical protein	396241	396546	+
Hsero_0362	trnP	2.00216	0.583	>0.9999	-5.49625	0.3944	>0.9999	-2.74516	0.163	0.805	150.977	85.1569	415.753	57.0265	32.0228	53.9957	NA	NA	396690	396766	-
Hsero_0363	ispB	1.31074	0.167	>0.9999	-1.77515	0.3723	>0.9999	-1.35431	0.6545	0.9252	78.9535	64.0159	100.98	86.416	87.9181	17.6482	HSERO_RS01795	octaprenyl diphosphate synthase	396783	397712	-
Hsero_0364	rplU	1.3429	0.4954	>0.9999	-2.73901	0.2173	>0.9999	-2.03963	0.1979	0.805	1579.17	1332.99	1364.02	2546.71	343.032	1084.76	HSERO_RS01800	50S ribosomal protein L21	398080	398391	+
Hsero_0365	rpmA	1.43398	0.584	>0.9999	-1.83503	0.5049	>0.9999	-1.27967	0.6917	0.9434	560.044	690.143	482.136	1310.61	197.548	779.409	HSERO_RS01805	50S ribosomal protein L27	398440	398697	+
Hsero_0366	obgE	1.22069	0.7231	>0.9999	-1.81247	0.4616	>0.9999	-1.4848	0.6539	0.9248	17.0262	39.6142	24.1957	44.9445	5.41698	32.7299	HSERO_RS01810	GTPase ObgE	398901	400010	+
Hsero_0367	proB	1.91401	0.3514	>0.9999	1.07668	0.8059	>0.9999	2.06077	0.3437	0.805	4.22752	26.2293	25.6327	32.6618	24.2101	38.5543	HSERO_RS01815	glutamate 5-kinase	400127	401245	+
Hsero_0368		1.13287	0.791	>0.9999	-2.35114	0.0292	>0.9999	-2.07539	0.3485	0.805	35.7901	88.8226	63.7454	77.424	31.883	28.16	HSERO_RS01820	hypothetical protein	401333	401911	-
Hsero_0369	rppH	-1.74626	0.4136	>0.9999	1.07475	0.921	>0.9999	-1.62482	0.2312	0.805	213.099	142.232	166.894	36.5868	90.3981	128.292	HSERO_RS01825	RNA pyrophosphohydrolase	401917	402501	-
Hsero_0370	proS	1.18815	0.456	>0.9999	1.35966	0.315	>0.9999	1.61548	0.2388	0.805	44.8286	30.1789	42.1961	46.9242	48.7683	72.4051	HSERO_RS01830	proline--tRNA ligase	402729	404456	+
Hsero_0371		-4.00643	0.0322	>0.9999	3.12606	0.484	>0.9999	-1.28162	0.7528	0.9757	272.448	256.118	101.525	30.4046	366.948	45.4713	HSERO_RS01835	hypothetical protein	404543	404956	-
Hsero_0372		-1.09924	0.8303	>0.9999	-1.17205	0.6582	>0.9999	-1.28836	0.5238	0.8573	371.484	209.531	335.25	193.312	251.001	199.972	HSERO_RS24235	hypothetical protein	405313	405840	-
Hsero_0373	ffh	-1.55153	0.6479	>0.9999	-1.90997	0.1993	>0.9999	-2.96339	0.4368	0.814	30.1698	6.00597	11.433	11.8831	9.03405	3.17352	HSERO_RS01850	signal recognition particle protein	406226	407596	-
Hsero_0374		1.00592	0.9919	>0.9999	-3.25918	0.2543	>0.9999	-3.23999	0.1233	0.7513	33.6488	58.2933	66.4896	25.9971	13.7643	14.613	HSERO_RS01855	myristoyl transferase	407919	408878	+
Hsero_0375		-3.4324	0.4322	>0.9999	-2.93443	0.2657	>0.9999	-10.0721	0.3422	0.805	5.45606	33.8517	7.23662	4.21535	0	3.90263	HSERO_RS01860	ABC transporter permease	408898	409719	+
Hsero_0376		1.03034	0.9533	>0.9999	-1.59238	0.583	>0.9999	-1.54548	0.5243	0.8576	27.6044	18.6839	33.4747	14.2181	5.26949	24.6812	HSERO_RS01865	ABC transporter ATP-binding protein	409721	410530	+
Hsero_0377		-1.2749	0.7295	>0.9999	-1.32024	0.6791	>0.9999	-1.68316	0.5514	0.8715	41.284	117.981	82.396	42.5281	22.7668	71.8557	HSERO_RS01870	ABC transporter permease	410664	411476	+
Hsero_0378		1.7977E+308	0.4226	>0.9999	-1.7977E+308	0.4226	>0.9999	1			0	0	2.17845	0	0	0	HSERO_RS01875	hypothetical protein	411473	411757	+
Hsero_0379	ampD	-1.50028	0.669	>0.9999	-1.04951	0.9677	>0.9999	-1.57457	0.4293	0.8086	33.8355	55.3451	57.6997	1.74276	40.9068	15.7313	HSERO_RS01880	1,6-anhydro-N-acetylmuramyl-L-alanine amidase AmpD	411761	412384	+
Hsero_0380	nrdA	-1.27413	0.5813	>0.9999	1.28784	0.6343	>0.9999	1.01076	0.9752	>0.9999	50.7713	38.5118	48.432	21.6419	57.3716	32.8721	HSERO_RS01885	ribonucleoside-diphosphate reductase subunit alpha	412791	415775	+
Hsero_0381	nrdB	-1.06701	0.8971	>0.9999	-1.00391	0.9947	>0.9999	-1.07119	0.8146	>0.9999	840.289	931.805	1208.03	452.765	611.253	1043.07	HSERO_RS01890	ribonucleotide-diphosphate reductase subunit beta	415991	417157	+
Hsero_0382		-1.51864	0.4256	>0.9999	-1.61383	0.4617	>0.9999	-2.45083	0.124	0.7527	1544.19	992.41	1173.38	496.93	613.903	421.091	HSERO_RS01895	hypothetical protein	417662	418510	+
Hsero_0383		-1.6816	0.1526	>0.9999	-1.37081	0.4695	>0.9999	-2.30515	0.0819	0.6997	86.6555	68.0028	35.6941	56.2769	23.9738	43.1188	HSERO_RS01900	YggT family protein	418751	419290	+
Hsero_0384		1.0013	0.9989	>0.9999	-21.8677	0.3797	>0.9999	-21.8392	0.022	0.5475	21.2288	27.939	45.587	3.64475	2.25135	0	HSERO_RS01905	peroxiredoxin	419394	419981	-
Hsero_0385		1.11118	0.8976	>0.9999	-1.56305	0.6502	>0.9999	-1.40666	0.2432	0.805	14.7256	11.0744	4.65029	24.0181	7.80837	10.533	HSERO_RS01910	carbohydrate kinase family protein	420023	420958	-
Hsero_0386		1.34323	0.7872	>0.9999	1.49296	0.6541	>0.9999	2.00539	0.2711	0.805	9.35586	6.33247	19.1455	1.92756	10.7158	20.7455	HSERO_RS01915	DUF3426 domain-containing protein	421059	422348	-
Hsero_0387	prmA	-1.24671	0.729	>0.9999	-1.26171	0.6623	>0.9999	-1.57299	0.5911	0.8947	65.0128	22.5659	30.3224	39.9255	41.3683	14.3085	HSERO_RS01920	50S ribosomal protein L11 methyltransferase	422352	423266	-
Hsero_0388	accC	1.58034	0.021	>0.9999	-1.3631	0.4909	>0.9999	1.15937	0.7798	0.991	19.4105	17.9153	28.0854	30.9019	12.3511	30.9234	HSERO_RS01925	acetyl-CoA carboxylase biotin carboxylase subunit	423308	424687	-
Hsero_0389	accB	2.29662	0.042	>0.9999	-7.68337	0.0238	0.9686	-3.34552	0.2173	0.805	16.5463	27.9982	53.2976	49.004	0	13.3147	HSERO_RS01930	acetyl-CoA carboxylase biotin carboxyl carrier protein	424783	425256	-
Hsero_0390	aroQ	1.17378	0.2777	>0.9999	-2.31232	0.0139	0.965	-1.96998	0.037	0.6132	65.5497	78.8747	79.4894	90.0333	38.9293	34.3835	HSERO_RS01935	type II 3-dehydroquinate dehydratase	425391	425828	-
Hsero_0391	tlpA	1.43386	0.3658	>0.9999	-1.45482	0.2296	>0.9999	-1.01462	0.9649	>0.9999	34.754	19.6026	32.1939	45.7461	24.5715	29.0021	HSERO_RS01940	TlpA family protein disulfide reductase	425925	426446	-
Hsero_0392		8.20904	0.2623	>0.9999	-2.3764	0.4461	>0.9999	3.45441	0.4147	0.805	0	3.73531	23.8413	6.822	10.5348	2.36846	HSERO_RS01945	hypothetical protein	426446	427087	-
Hsero_0393		1.7977E+308	0.4226	>0.9999	-2.38221	0.6462	>0.9999	1.7977E+308	0.4226	0.805	0	0	3.41372	0	1.43301	0	HSERO_RS01950	AraC family transcriptional regulator	427128	428165	-
Hsero_0394	cheD1	-1.33125	0.8161	>0.9999	-1.1453	0.9027	>0.9999	-1.52467	0.648	0.9241	19.036	4.12963	16.6473	0.754218	8.3858	6.80808	HSERO_RS01955	methyl-accepting chemotaxis protein	428446	430149	+
Hsero_0395		1.51582	0.8031	>0.9999	-1.7977E+308	0.4226	>0.9999	-1.7977E+308	0.4226	0.805	5.3207	0	8.06524	0	0	0	HSERO_RS01960	hypothetical protein	430157	430480	+
Hsero_0396	mpl	-1.20327	0.8436	>0.9999	1.05486	0.9183	>0.9999	-1.1407	0.8974	>0.9999	3.52249	24.8352	12.6812	10.8859	17.9311	6.92883	HSERO_RS01965	UDP-N-acetylmuramate:L-alanyl-gamma-D-glutamyl- meso-diaminopimelate ligase	430556	431938	+
Hsero_0397		2.19822	0.624	>0.9999	-2.99941	0.5122	>0.9999	-1.36447	0.8211	>0.9999	0	9.94036	20.0356	1.81546	2.24281	5.04233	HSERO_RS01970	esterase	431935	432525	+
Hsero_0398	ubiC	-1.45612	0.8204	>0.9999	-1.61892	0.7759	>0.9999	-2.35734	0.649	0.9241	10.3773	0	0	7.1267	4.40214	0	HSERO_RS01975	chorismate lyase	432525	433130	+
Hsero_0399	vacB	-1.10647	0.9214	>0.9999	-5.41886	0.0119	0.965	-5.9958	0.4375	0.8141	1.23638	16.7368	7.96509	8.27867	0.786724	2.21091	HSERO_RS01980	RNB domain-containing ribonuclease	433147	435201	+
Hsero_0400	tonB	1.04886	0.9558	>0.9999	-1.86451	0.6106	>0.9999	-1.77765	0.2032	0.805	19.8438	18.188	34.7796	5.11043	6.31339	15.081	HSERO_RS01985	energy transducer TonB	435227	436150	+
Hsero_0401	aroE	-2.26286	0.6347	>0.9999	-1.30575	0.7979	>0.9999	-2.95473	0.5949	0.8955	0	30.956	5.19954	8.4805	10.4767	0	HSERO_RS01990	shikimate dehydrogenase	436239	437054	+
Hsero_0402	mtgA	24.8259	0.0389	>0.9999	-2.31731	0.0978	>0.9999	10.7133	0.0137	0.5013	0	1.7319	25.5991	17.3968	9.76907	8.78521	HSERO_RS01995	monofunctional biosynthetic peptidoglycan transglycosylase	437081	437788	+
Hsero_0403	corA	-1.57053	0.6175	>0.9999	-4.00573	0.232	>0.9999	-6.29111	0.2763	0.805	19.129	5.39473	4.53064	11.0843	3.04299	0.855164	HSERO_RS02000	magnesium and cobalt transport protein CorA	438009	438974	+
Hsero_0404		-1.7977E+308	0.2161	>0.9999	1.7977E+308	0.0704	>0.9999	-2.57964	0.3954	0.805	8.31013	2.34361	0	0	2.64391	1.48602	HSERO_RS02005	glycine zipper 2TM domain-containing protein	439108	439578	+
Hsero_0405		-1.14776	0.9097	>0.9999	-1.7977E+308	0.0102	0.965	-1.7977E+308	0.4226	0.805	0	8.28912	3.97796	3.24404	0	0	HSERO_RS02010	anhydro-N-acetylmuramic acid kinase	439654	440781	-
Hsero_0406		-1.45231	0.3248	>0.9999	1.09802	0.7319	>0.9999	-1.32266	0.4838	0.8378	98.821	61.2213	50.9549	59.2436	47.4183	73.5819	HSERO_RS02015	M23 family peptidase	440885	442405	-
Hsero_0407	tyrS	1.31726	0.5	>0.9999	-2.40395	0.2669	>0.9999	-1.82496	0.2986	0.805	30.3437	32.2164	29.0855	53.3225	27.2583	7.02198	HSERO_RS02020	tyrosine--tRNA ligase	442429	443790	+
Hsero_0408	dtd	-2.42217	0.2912	>0.9999	2.17183	0.4663	>0.9999	-1.11527	0.7965	0.9986	57.912	55.9964	47.0273	0	71.0678	31.0676	HSERO_RS02025	D-tyrosyl-tRNA(Tyr) deacylase	443803	444276	+
Hsero_0409		-2.24632	0.2732	>0.9999	1.22924	0.6007	>0.9999	-1.8274	0.3065	0.805	59.1802	29.671	12.4593	27.0949	25.1047	23.517	HSERO_RS02030	YbhB/YbcL family Raf kinase inhibitor-like protein	444363	445010	+
Hsero_0410	gpmB	-1.58817	0.4492	>0.9999	1.56495	0.4699	>0.9999	-1.01484	0.9814	>0.9999	29.6952	13.0272	15.0042	11.8961	12.5969	29.5006	HSERO_RS02035	histidine phosphatase family protein	445020	445664	+
Hsero_0411	hipB	2.04415	0.2509	>0.9999	-1.67483	0.6053	>0.9999	1.22051	0.8764	>0.9999	5.93202	3.34588	6.74391	12.2215	11.3238	0	HSERO_RS02040	XRE family transcriptional regulator	445806	446075	+
Hsero_0412	hipA	-1.80126	0.65	>0.9999	1.05851	0.9543	>0.9999	-1.7017	0.7084	0.9543	21.3371	2.00582	4.71672	8.24252	12.4456	1.27184	HSERO_RS02045	type II toxin-antitoxin system HipA family toxin	446069	447436	+
Hsero_0413	nifR3	1.21771	0.7736	>0.9999	-3.07676	0.3313	>0.9999	-2.52668	0.0545	0.6585	113.984	153.013	248.802	76.3221	55.1221	50.5491	HSERO_RS02050	tRNA dihydrouridine synthase DusB	447600	448622	+
Hsero_0414	fis	-2.65547	0.0789	>0.9999	-1.62376	0.5881	>0.9999	-4.31184	0.0423	0.6204	346.9	300.744	177.714	66.1765	122.631	27.5702	HSERO_RS02055	Fis family transcriptional regulator	448801	449034	+
Hsero_0415	purH	1.02838	0.9078	>0.9999	-2.13444	0.1267	>0.9999	-2.07554	0.0041	0.3174	25.1742	26.6236	32.1972	21.0704	12.014	12.9423	HSERO_RS02060	bifunctional phosphoribosylaminoimidazolecarboxamide formyltransferase/IMP cyclohydrolase PurH	449132	450703	+
Hsero_0416		3.05123	0.2824	>0.9999	-5.11892	0.1677	>0.9999	-1.67766	0.7617	0.9788	6.72359	0	13.589	6.92619	0	4.00772	HSERO_RS02065	MerR family transcriptional regulator	450815	451858	-
Hsero_0417	phrB	-2.08376	0.6853	>0.9999	2.76994	0.3859	>0.9999	1.3293	0.8046	>0.9999	0	7.24207	3.47548	0	7.00288	2.624	HSERO_RS02070	deoxyribodipyrimidine photo-lyase	452144	453463	+
Hsero_0418		-1.9415	0.7084	>0.9999	-1.7977E+308	0.4226	>0.9999	-1.7977E+308	0.4226	0.805	4.54079	0	0	2.33881	0	0	HSERO_RS02075	DUF393 domain-containing protein	453453	453866	+
Hsero_0419	ruvC	-3.54583	0.4963	>0.9999	1.79633	0.6147	>0.9999	-1.97392	0.6363	0.9168	48.7814	4.23301	1.422	13.5292	21.4893	5.36808	HSERO_RS02080	crossover junction endodeoxyribonuclease RuvC	453937	454479	+
Hsero_0420		1.79067	0.3724	>0.9999	-6.86901	0.1749	>0.9999	-3.836	0.1055	0.734	14.6482	15.1473	37.0069	16.3471	7.76735	0	HSERO_RS02085	DUF808 domain-containing protein	454476	455417	-
Hsero_0421	ruvA	1.86384	0.5572	>0.9999	-4.89057	0.3616	>0.9999	-2.62392	0.3202	0.805	10.737	6.05609	25.7694	5.53028	0	6.40001	HSERO_RS02090	Holliday junction branch migration protein RuvA	455531	456109	+
Hsero_0422	ruvB	4.84973	0.1323	>0.9999	-1.40393	0.6319	>0.9999	3.45441	0.4147	0.805	0	2.50408	7.57079	4.57335	7.06235	1.58777	HSERO_RS02095	Holliday junction branch migration DNA helicase RuvB	456149	457204	+
Hsero_0423		-2.02999	0.2392	>0.9999	2.02253	0.4962	>0.9999	-1.00369	0.9951	>0.9999	37.4235	36.1856	29.3766	6.88414	56.1305	17.2082	HSERO_RS02100	4-oxalocrotonate decarboxylase	457384	458226	+
Hsero_0424		3.08944	0.3712	>0.9999	-4.29135	0.34	>0.9999	-1.38903	0.673	0.9324	21.2504	16.7804	93.4142	24.0798	24.3393	3.04	HSERO_RS02105	YaiI/YqxD family protein	458246	458701	+
Hsero_0425		-1.83131	0.1626	>0.9999	1.25588	0.5837	>0.9999	-1.4582	0.3314	0.805	197.05	139.521	71.4956	112.291	85.3684	145.445	HSERO_RS02110	DUF2147 domain-containing protein	458713	459177	-
Hsero_0426	valS	1.08353	0.8251	>0.9999	-2.19357	0.2198	>0.9999	-2.02447	0.1018	0.7315	34.0006	43.402	53.9123	29.9557	14.2335	24	HSERO_RS02115	valine--tRNA ligase	459335	462250	-
Hsero_0427	thiC	2.53235	0.4707	>0.9999	-5.2819	0.3609	>0.9999	-2.08577	0.1104	0.7413	60.6671	62.486	48.979	262.887	41.1207	17.9237	HSERO_RS02120	phosphomethylpyrimidine synthase ThiC	462763	464676	+
Hsero_0428	thiG	-1.92635	0.3896	>0.9999	-1.11163	0.87	>0.9999	-2.14138	0.2576	0.805	27.6044	56.0518	33.4747	9.95269	19.3215	19.745	HSERO_RS02130	thiazole synthase	464921	465730	+
Hsero_0429	thiD	1.53928	0.472	>0.9999	-1.73857	0.4275	>0.9999	-1.12947	0.7907	0.9962	23.5168	35.3716	62.3828	28.263	16.6266	35.5113	HSERO_RS02135	hydroxymethylpyrimidine/phosphomethylpyrimidine kinase	465733	466599	+
Hsero_0430	thiE	1.27164	0.6599	>0.9999	-3.07823	0.2161	>0.9999	-2.42067	0.1296	0.7649	40.1639	64.1863	91.3221	41.3742	19.1675	23.9405	HSERO_RS02140	thiamine phosphate synthase	466601	467233	+
Hsero_0431	dps	-1.25923	0.4439	>0.9999	1.28811	0.2555	>0.9999	1.02294	0.9333	>0.9999	72.2084	47.5163	51.6872	43.3909	53.6048	68.8659	HSERO_RS02145	DNA starvation/stationary phase protection protein	467422	467916	-
Hsero_0432		1.04055	0.9524	>0.9999	-1.6781	0.629	>0.9999	-1.61271	0.5146	0.8535	59.9372	44.7123	84.9926	23.9006	56.5928	8.29782	HSERO_RS02150	MFS transporter	468153	469394	-
Hsero_0433	pheA	3.93656	0.3355	>0.9999	2.43592	0.623	>0.9999	9.58913	0.467	0.8285	0	4.08458	12.3492	3.72995	39.1676	0	HSERO_RS02155	gamma subclass chorismate mutase AroQ	469562	470131	-
Hsero_0434	uvrD	1.18745	0.6064	>0.9999	-2.23865	0.0333	>0.9999	-1.88526	0.2621	0.805	22.4843	41.2164	40.8986	34.7427	19.3144	14.4743	HSERO_RS02160	DNA-dependent helicase	470240	472519	+
Hsero_0435		1.03133	0.9646	>0.9999	-6.31432	0.2756	>0.9999	-6.12248	0.1223	0.7484	14.9665	8.44168	18.6354	5.50625	0	3.82332	HSERO_RS02165	molecular chaperone DnaJ	472546	473649	-
Hsero_0436		1.03013	0.9852	>0.9999	2.39193	0.5649	>0.9999	2.464	0.555	0.8748	5.18224	0	0	5.3384	1.64876	11.1203	HSERO_RS02170	LysR family transcriptional regulator	473726	474601	-
Hsero_0437		1.7977E+308	0.4226	>0.9999	-4.23839	0.5346	>0.9999	1.7977E+308	0.4226	0.805	0	0	3.96081	0	0	0.934509	HSERO_RS02175	NmrA family transcriptional regulator	474816	475682	+
Hsero_0438	pfkB	4.70303	0.5217	>0.9999	1.01904	0.9866	>0.9999	4.79256	0.0675	0.6601	0	1.42185	6.687	0	3.20807	3.60623	HSERO_RS02180	carbohydrate kinase	475745	476650	-
Hsero_0439	dalR	-4.55869	0.0281	>0.9999	1.1664	0.8702	>0.9999	-3.90835	0.0713	0.6638	50.3431	40.5649	6.35926	13.5824	19.8304	3.42948	HSERO_RS02185	sugar-binding transcriptional regulator	476710	477672	-
Hsero_0440		-1.1163	0.9452	>0.9999	-1.58814	0.7837	>0.9999	-1.77284	0.7407	0.9714	0	12.1277	10.8642	0	6.84086	0	HSERO_RS02190	sugar ABC transporter substrate-binding protein	478020	479375	+
Hsero_0441		1.7977E+308	0.0224	>0.9999	-1.7977E+308	0.0224	0.965	1			0	0	0.899188	1.22215	0	0	HSERO_RS02195	sugar ABC transporter permease	479558	480532	+
Hsero_0442		1.7977E+308	0.0224	>0.9999	-1.7977E+308	0.0224	0.965	1			0	0	3.11972	4.24025	0	0	HSERO_RS02200	carbohydrate ABC transporter permease	480529	481344	+
Hsero_0443		1.7977E+308	0.4226	>0.9999	-1.1911	0.9134	>0.9999	1.7977E+308	0.4226	0.805	0	0	2.25999	0	1.89739	0	HSERO_RS02205	phosphatase	481344	482078	+
Hsero_0444		-4.96134	0.5158	>0.9999	-1.7977E+308	0.4226	>0.9999	-1.7977E+308	0.4226	0.805	0	11.9224	2.40306	0	0	0	HSERO_RS02210	ABC transporter ATP-binding protein	482125	483243	+
Hsero_0445	dalD	-2.2326	0.6644	>0.9999	-1.7977E+308	0.4226	>0.9999	-1.7977E+308	0.4226	0.805	0	2.88721	1.2932	0	0	0	HSERO_RS02215	mannitol dehydrogenase family protein	483460	484893	+
Hsero_0446	xylB	4.84907	0.0664	>0.9999	-1.5065	0.6641	>0.9999	3.21877	0.578	0.8906	3.33299	0	7.57834	8.58357	0	10.7281	HSERO_RS02220	xylulokinase	484958	486430	+
Hsero_0447		-2.46832	0.2765	>0.9999	-1.78297	0.5238	>0.9999	-4.40093	0.1425	0.7953	16.8462	33.2566	15.9599	4.33846	5.35971	6.0249	HSERO_RS02225	N-acetyltransferase	486450	486911	+
Hsero_0448	aer	1.05572	0.5519	>0.9999	-5.05527	0.012	0.965	-4.78847	0.0043	0.3174	50.6055	49.951	49.1417	57.0177	13.0816	7.91815	HSERO_RS02230	PAS domain S-box protein	486954	488516	-
Hsero_0449		1.6638	0.4328	>0.9999	-1.63768	0.6143	>0.9999	1.01595	0.9902	>0.9999	8.306	28.1094	37.7713	22.8168	36.9963	0	HSERO_RS02235	hypothetical protein	488946	489752	-
Hsero_0450	thrB	-2.02284	0.5447	>0.9999	-1.44571	0.7352	>0.9999	-2.92443	0.3793	0.805	36.1458	9.51422	20.0899	2.48233	6.13332	9.47998	HSERO_RS02240	homoserine kinase	489761	490717	-
Hsero_0451		-1.39965	0.5863	>0.9999	1.13469	0.8673	>0.9999	-1.23351	0.7553	0.9766	78.2915	39.2528	59.338	24.6433	71.9589	23.3336	HSERO_RS02245	hypothetical protein	490903	491343	-
Hsero_0452		-1.7977E+308	0.4226	>0.9999	1.7977E+308	0.3747	>0.9999	1.79788	0.7119	0.9569	0	10.5659	0	0	17.8797	1.1166	HSERO_RS02250	hypothetical protein	491474	492166	-
Hsero_0453		1.00501	0.9926	>0.9999	-1.3513	0.6713	>0.9999	-1.34456	0.6183	0.907	206.086	119.561	228.714	98.566	177.968	64.2285	HSERO_RS02255	TIGR00730 family Rossman fold protein	492374	493120	-
Hsero_0454	polA	-1.85985	0.3212	>0.9999	1.07577	0.913	>0.9999	-1.72885	0.1255	0.7561	115.737	85.9789	86.6489	21.8094	65.8612	50.8152	HSERO_RS02260	DNA polymerase I	493121	495883	+
Hsero_0455	tar	-1.6673	0.4327	>0.9999	-1.86604	0.4906	>0.9999	-3.11126	0.1085	0.7382	200.409	122.181	150.217	43.2631	47.8209	55.8641	HSERO_RS02265	methyl-accepting chemotaxis protein	496319	498010	+
Hsero_0456		-1.34665	0.68	>0.9999	-2.43001	0.4254	>0.9999	-3.27236	0.1559	0.805	74.5192	39.1329	67.1905	17.2059	16.3508	18.3801	HSERO_RS02270	carboxymethylenebutenolidase	498222	499106	+
Hsero_0457		1			1			1			0	0	0	0	0	0	HSERO_RS02280	oxidoreductase	499593	500612	+
Hsero_0458		1			1			1			0	0	0	0	0	0	HSERO_RS02285	nitrate ABC transporter substrate-binding protein	500690	501679	+
Hsero_0459	pcbC	1.7977E+308	0.4226	>0.9999	-1.7977E+308	0.4226	>0.9999	1			0	0	3.56039	0	0	0	HSERO_RS02290	isopenicillin N synthase family oxygenase	501752	502738	+
Hsero_0460	hcaE	1.74684	0.7462	>0.9999	-1.7977E+308	0.4226	>0.9999	-1.7977E+308	0.4226	0.805	0	6.38216	11.1486	0	0	0	HSERO_RS02295	aromatic ring-hydroxylating dioxygenase subunit alpha	502854	503885	+
Hsero_0461	tauB	1			1.7977E+308	0.4226	>0.9999	1.7977E+308	0.4226	0.805	0	0	0	0	1.71076	0	HSERO_RS02300	ABC transporter ATP-binding protein	503924	504760	+
Hsero_0462	tauC	1			1			1			0	0	0	0	0	0	HSERO_RS02305	ABC transporter permease	504744	505547	+
Hsero_0463	ssnA	16.2809	0.0044	>0.9999	-14.4318	0.0056	0.7048	1.12813	0.94	>0.9999	0	0.973122	7.84564	7.9977	1.09781	0	HSERO_RS02310	amidohydrolase	505576	506991	+
Hsero_0464		-1.75761	0.2317	>0.9999	1.37781	0.6056	>0.9999	-1.27566	0.491	0.8417	78.4361	70.3833	60.7987	23.8726	77.1332	39.5278	HSERO_RS02315	YqgE/AlgH family protein	507263	507844	+
Hsero_0465		1.14147	0.9342	>0.9999	2.9794	0.2162	>0.9999	3.4009	0.1698	0.805	0	10.7159	0	12.2319	21.1558	15.2881	HSERO_RS02320	Holliday junction resolvase RuvX	507859	508245	+
Hsero_0466	pyrR	-1.13443	0.8172	>0.9999	-2.19224	0.3891	>0.9999	-2.48694	0.3405	0.805	27.3721	13.2334	23.7093	12.0844	14.929	1.39849	HSERO_RS02325	bifunctional pyr operon transcriptional regulator/uracil phosphoribosyltransferase PyrR	508242	508754	+
Hsero_0467	pyrB	-1.13614	0.5371	>0.9999	-1.10639	0.6726	>0.9999	-1.25701	0.4537	0.8207	31.2454	23.0462	25.5028	22.2832	25.9992	17.1917	HSERO_RS02330	aspartate carbamoyltransferase catalytic subunit	508747	509706	+
Hsero_0468		-2.89077	0.1013	>0.9999	1.00625	0.9518	>0.9999	-2.87281	0.1003	0.7309	91.9768	58.3632	28.3198	23.6871	25.605	26.727	HSERO_RS02335	GIY-YIG nuclease family protein	509882	510166	+
Hsero_0469	pyrX	-1.07122	0.9407	>0.9999	-5.89568	0.0034	0.6088	-6.31554	0.3993	0.805	54.3735	6.34525	27.7104	28.9717	3.57914	6.03503	HSERO_RS02340	dihydroorotase	510166	511452	+
Hsero_0470	plsC	-2.42554	0.0544	>0.9999	2.97714	0.4627	>0.9999	1.22741	0.827	>0.9999	25.0674	18.8519	9.49942	8.60758	7.08916	46.8179	HSERO_RS02345	1-acyl-sn-glycerol-3-phosphate acyltransferase	511567	512367	+
Hsero_0471	apaH	-2.03879	0.5997	>0.9999	-12.9054	0.4096	>0.9999	-26.3115	0.3038	0.805	43.5207	7.67105	23.7079	1.40101	0	1.9456	HSERO_RS02350	symmetrical bis(5'-nucleosyl)-tetraphosphatase	512297	513121	-
Hsero_0472	cpsG	-1.24534	0.5356	>0.9999	-1.95972	0.1908	>0.9999	-2.44052	0.0882	0.7168	22.9833	15.955	19.4292	11.8379	8.99968	6.95519	HSERO_RS02355	phosphomannomutase/phosphoglucomutase	513348	514724	+
Hsero_0473	rfaC	1.12183	0.7532	>0.9999	-2.10446	0.2205	>0.9999	-1.87592	0.0986	0.7296	23.6676	18.6892	17.0411	30.476	9.03597	13.5432	HSERO_RS02360	lipopolysaccharide heptosyltransferase I	514770	515747	+
Hsero_0474		1.17242	0.6431	>0.9999	-2.82206	0.1088	>0.9999	-2.40703	0.0977	0.7296	80.7752	55.8481	62.2079	97.9722	23.212	33.548	HSERO_RS02365	hypothetical protein	515907	516776	+
Hsero_0475	kdtA	1.91727	0.3533	>0.9999	-3.62848	0.2291	>0.9999	-1.89253	0.23	0.805	22.4994	24.3235	26.9998	62.772	5.96524	18.7757	HSERO_RS02370	3-deoxy-D-manno-octulosonic acid transferase	516776	518062	+
Hsero_0476	galE	-2.98799	0.0189	>0.9999	-2.47351	0.1817	>0.9999	-7.39082	0.0048	0.3407	47.9458	51.3822	20.8947	12.3476	9.15252	4.28685	HSERO_RS02375	NAD-dependent dehydratase	518047	519009	-
Hsero_0477	rrsA	-1.99764	0.4471	>0.9999	1.7653	0.6156	>0.9999	-1.13162	0.8976	>0.9999	4628.45	1546.16	976.403	2114.55	4654.47	801.97	NA	NA	519651	521177	+
Hsero_0478	trnI	1			1			1			0	0	0	0	0	0	NA	NA	521296	521372	+
Hsero_0479	trnA	1			1			1			0	0	0	0	0	0	NA	NA	521380	521455	+
Hsero_0480	rrlA	1			1			1			0	0	0	0	0	0	NA	NA	521876	524355	+
Hsero_0481	rrfA	1.45486	0.1906	>0.9999	-2.53774	0.1369	>0.9999	-1.74432	0.3744	0.805	115.429	165.27	225.441	182.934	33.8993	127.022	NA	NA	524747	524860	+
Hsero_0482		-1.38897	0.0494	>0.9999	-1.43618	0.5575	>0.9999	-1.99481	0.2576	0.805	96.1978	108.518	76.1072	71.28	19.33	83.2946	HSERO_RS02405	multidrug transporter	525480	526931	-
Hsero_0483	acrB	-1.45573	0.0294	>0.9999	1.00209	0.9664	>0.9999	-1.45269	0.0257	0.5717	35.8189	39.4668	26.8319	24.8849	26.5023	25.3228	HSERO_RS02410	multidrug efflux RND transporter permease subunit	526934	530080	-
Hsero_0484	acrA	-2.23256	0.2975	>0.9999	-1.33722	0.7034	>0.9999	-2.98544	0.1583	0.805	41.5536	22.3217	22.4957	6.11511	10.0727	11.3229	HSERO_RS02415	MexE family multidrug efflux RND transporter periplasmic adaptor subunit	530092	531300	-
Hsero_0485	acrR	-1.48737	0.6198	>0.9999	2.77493	0.3835	>0.9999	1.86567	0.514	0.8535	80.0396	31.978	58.1353	17.1774	161.278	47.7092	HSERO_RS02420	TetR family transcriptional regulator	531912	532547	+
Hsero_0486	rfaH	-1.08857	0.8048	>0.9999	1.58707	0.5716	>0.9999	1.45794	0.6335	0.915	95.8641	155.454	136.231	94.6381	282.122	84.2839	HSERO_RS02425	transcription/translation regulatory transformer protein RfaH	532572	533069	-
Hsero_0487		1.45308	0.1976	>0.9999	-3.62876	0.0166	0.965	-2.49729	0.102	0.7315	47.8863	72.0259	94.7666	79.475	27.0849	20.9319	HSERO_RS02430	sulfurtransferase	533252	533575	-
Hsero_0488	pcm	-3.91501	0.3192	>0.9999	1.74113	0.6233	>0.9999	-2.24854	0.4498	0.8202	119.12	36.3179	4.88012	34.8229	55.3114	13.8169	HSERO_RS02435	protein-L-isoaspartate O-methyltransferase	533595	534260	-
Hsero_0489		1.23879	0.831	>0.9999	-1.41477	0.7549	>0.9999	-1.14206	0.9009	>0.9999	30.2318	7.57862	38.1884	8.65079	4.27485	28.8324	HSERO_RS02440	TetR/AcrR family transcriptional regulator	534412	535041	-
Hsero_0490		1.65471	0.3356	>0.9999	-1.93645	0.3277	>0.9999	-1.17027	0.7488	0.9741	18.3827	13.8247	18.5766	34.7172	7.79808	19.7233	HSERO_RS02445	YkgJ family cysteine cluster protein	535182	535436	+
Hsero_0491	arsC	-9.98011	0.4038	>0.9999	-1.1911	0.9134	>0.9999	-11.8873	0.3962	0.805	70.4561	5.67713	7.62849	0	6.40456	0	HSERO_RS02450	arsenate reductase (glutaredoxin)	535482	535835	-
Hsero_0492	bacA	1			1.7977E+308	0.4226	>0.9999	1.7977E+308	0.4226	0.805	0	0	0	0	3.36315	0	HSERO_RS02455	undecaprenyl-diphosphate phosphatase	536120	536974	+
Hsero_0493	bacA	-3.1016	0.5686	>0.9999	2.4993	0.6105	>0.9999	-1.24099	0.8937	>0.9999	0	10.259	1.96933	1.33833	8.26683	0	HSERO_RS02460	undecaprenyl-diphosphate phosphatase	537114	537986	+
Hsero_0494	recQ	-2.33358	0.3727	>0.9999	-1.7977E+308	0.2839	>0.9999	-1.7977E+308	0.1325	0.7661	5.42158	2.29348	0.513635	2.79248	0	0	HSERO_RS02465	DNA helicase RecQ	538028	539884	+
Hsero_0495		1.13228	0.8488	>0.9999	-2.46555	0.1328	>0.9999	-2.17752	0.4694	0.8301	8.72173	32.7959	27.5429	19.4665	5.54973	13.5168	HSERO_RS02470	tRNA (guanosine(46)-N7)-methyltransferase TrmB	540008	540766	-
Hsero_0496	trnG	1.22459	0.6724	>0.9999	-1.14524	0.7702	>0.9999	1.06929	0.8457	>0.9999	61611.8	95249.2	127788	64301.7	65899.3	101830	NA	NA	540807	540880	-
Hsero_0497		-1.80108	0.449	>0.9999	-1.28871	0.681	>0.9999	-2.32107	0.3859	0.805	372.246	137.117	171.293	111.517	169.189	50.2636	HSERO_RS24245	hypothetical protein	541074	541607	-
Hsero_0498		-1.03626	0.884	>0.9999	1.03471	0.8851	>0.9999	-1.0015	0.996	>0.9999	233.593	159.382	208.454	170.771	160.625	231.763	HSERO_RS24255	hypothetical protein	541924	542463	-
Hsero_0499		1.68452	0.1924	>0.9999	-2.60502	0.046	>0.9999	-1.54645	0.3829	0.805	77.3026	42.1482	112.295	88.9224	45.9092	31.3328	HSERO_RS24260	HNH endonuclease	542484	543365	-
Hsero_0500		-1.03478	0.9753	>0.9999	1.88467	0.3976	>0.9999	1.82133	0.3617	0.805	24.8102	106.703	15.2782	111.816	98.6687	140.861	HSERO_RS02480	OmpA family protein	543362	544060	-
Hsero_0501		-1.1203	0.6937	>0.9999	1.02301	0.9606	>0.9999	-1.09511	0.8518	>0.9999	197.826	129.309	128.215	163.791	91.7619	206.962	HSERO_RS02485	membrane protein	544063	545370	-
Hsero_0502		1.94566	0.6615	>0.9999	-1.567	0.7353	>0.9999	1.24165	0.7119	0.9569	21.4465	7.25799	53.64	2.20928	21.8346	13.8063	NA	NA	545825	546274	+
Hsero_0503		1.7977E+308	0.2766	>0.9999	-1.7977E+308	0.2766	>0.9999	1			0	0	7.41065	1.43891	0	0	HSERO_RS02495	hypothetical protein	546342	547139	+
Hsero_0504		-1.39871	0.5859	>0.9999	-1.32084	0.7315	>0.9999	-1.84748	0.0756	0.682	17.8264	14.5794	18.5774	4.59089	10.2088	7.33177	HSERO_RS02500	HD domain-containing protein	547176	550103	-
Hsero_0505	cspC	1.8887	0.6136	>0.9999	-1.59405	0.6849	>0.9999	1.18485	0.1709	0.805	182.269	156.114	573.042	66.0644	193.3	207.633	HSERO_RS02505	cold-shock protein	550520	550732	+
Hsero_0506	tktA	1.7977E+308	0.4226	>0.9999	-1.1911	0.9134	>0.9999	1.7977E+308	0.4226	0.805	0	0	0.962685	0	0.808229	0	HSERO_RS02510	transketolase	551285	553279	-
Hsero_0507		9.26892	0.0146	>0.9999	-7.30903	0.0245	0.9686	1.26815	0.8834	>0.9999	0	1.55238	7.30091	7.08801	0	1.96865	HSERO_RS02515	YggS family pyridoxal phosphate-dependent enzyme	553612	554424	+
Hsero_0508		2.03121	0.4377	>0.9999	-1.7569	0.3665	>0.9999	1.15614	0.9078	>0.9999	0	10.5118	12.7125	8.63922	9.48697	2.6661	HSERO_RS02520	transcriptional regulator PtsJ	554479	555774	-
Hsero_0509		-2.6047	0.6233	>0.9999	3.35823	0.5703	>0.9999	1.2893	0.8756	>0.9999	0	12.0043	4.60871	0	15.4771	0	HSERO_RS02525	GMP synthase	555789	556505	-
Hsero_0510		-1.67641	0.5322	>0.9999	-3.22883	0.519	>0.9999	-5.41283	0.033	0.5914	20.557	15.943	20.4493	1.32353	4.90524	1.83801	HSERO_RS02530	LysR family transcriptional regulator	556695	557579	-
Hsero_0511	fabG	1			1			1			0	0	0	0	0	0	HSERO_RS02535	SDR family NAD(P)-dependent oxidoreductase	557829	558578	+
Hsero_0512		-2.14896	0.6329	>0.9999	-1.41979	0.7285	>0.9999	-3.05107	0.5646	0.8823	40.537	1.27025	13.6549	5.7998	12.8971	0.805429	HSERO_RS02540	ABC transporter substrate-binding protein	558645	559682	+
Hsero_0513		1.19936	0.8516	>0.9999	-11.7433	0.3364	>0.9999	-9.79127	0.1374	0.7793	13.4851	28.5229	43.4372	6.94573	4.29036	0	HSERO_RS02545	trimeric intracellular cation channel family protein	559765	560391	-
Hsero_0514	aer	-1.67479	0.0248	>0.9999	-1.51795	0.3128	>0.9999	-2.54226	0.048	0.6284	37.3733	37.1007	19.8279	24.6397	9.5124	19.782	HSERO_RS02555	chemotaxis protein	561016	562680	-
Hsero_0515		-1.31477	0.8081	>0.9999	-1.7977E+308	0.3076	>0.9999	-1.7977E+308	0.2688	0.805	74.7102	15.3234	9.00831	59.4702	0	0	HSERO_RS02560	hypothetical protein	563045	563665	-
Hsero_0516		-2.49333	0.3551	>0.9999	1.1132	0.907	>0.9999	-2.2398	0.2917	0.805	45.4079	20.4894	24.0906	2.33881	11.5574	17.8637	HSERO_RS02565	nucleotide pyrophosphohydrolase	563807	564220	+
Hsero_0517		1.96846	0.4959	>0.9999	-1.9189	0.5979	>0.9999	1.02583	0.9819	>0.9999	10.9766	16.8047	43.379	11.3073	27.938	0.560811	HSERO_RS02570	methyltransferase domain-containing protein	564277	565854	+
Hsero_0518		-1.96097	0.1975	>0.9999	1.25957	0.7716	>0.9999	-1.55685	0.4038	0.805	26.9637	33.4588	22.4797	8.33287	29.1674	9.64334	HSERO_RS02575	GGDEF domain-containing protein	566033	566866	+
Hsero_0519		1.28109	0.76	>0.9999	-18.6748	0.2505	>0.9999	-14.5773	0.0833	0.7027	33.5909	18.9466	53.4638	13.8413	0	3.60405	HSERO_RS02580	hypothetical protein	566985	567614	-
Hsero_0520		-2.63883	0.6201	>0.9999	-1.0596	0.9711	>0.9999	-2.7961	0.6068	0.9007	4.39063	0	1.66385	0	0	1.57027	HSERO_RS02585	DUF2325 domain-containing protein	567627	568061	-
Hsero_0521		-4.28483	0.4686	>0.9999	-1.17961	0.9078	>0.9999	-5.05444	0.4525	0.8207	56.3811	4.77017	12.8196	1.452	0	12.0985	HSERO_RS02590	YafY family transcriptional regulator	568141	568929	-
Hsero_0522		1.7977E+308	0.4226	>0.9999	-2.11919	0.68	>0.9999	1.7977E+308	0.4226	0.805	0	0	3.69422	0	0	1.74322	HSERO_RS02595	VOC family protein	568960	569331	-
Hsero_0523		1.7977E+308	0.4226	>0.9999	17.9106	0.4453	>0.9999	1.7977E+308	0.4226	0.805	0	0	2.8351	0	50.7782	0	HSERO_RS02600	bile acid:sodium symporter	569461	570378	-
Hsero_0524		1.50645	0.604	>0.9999	-2.58638	0.3044	>0.9999	-1.71687	0.6598	0.9288	2.54849	12.937	15.4522	7.87585	8.10815	0.911445	HSERO_RS02605	LysR family transcriptional regulator	570541	571434	+
Hsero_0525		-1.57144	0.4405	>0.9999	-2.2478	0.3182	>0.9999	-3.53227	0.1247	0.7542	87.9797	154.861	109.219	45.3154	40.539	28.2102	HSERO_RS02615	DUF342 domain-containing protein	571913	573550	-
Hsero_0526		1.0017	0.9985	>0.9999	-1.73043	0.6968	>0.9999	-1.7275	0.4521	0.8207	42.3943	43.6042	78.4377	7.70678	44.4309	5.35128	HSERO_RS02620	cation transporter	573802	574719	+
Hsero_0527		2.57545	0.5228	>0.9999	-5.85271	0.381	>0.9999	-2.2725	0.5336	0.8632	1.56018	10.56	27.1971	4.01799	1.98552	3.34792	HSERO_RS02625	hypothetical protein	574820	576406	+
Hsero_0528		-1.56017	0.2168	>0.9999	-2.84999	0.0016	0.5931	-4.44649	0.0616	0.6601	42.7833	64.3505	33.7771	34.8908	11.3431	12.7509	HSERO_RS02630	manganese efflux pump MntP	576673	577254	+
Hsero_0529		-2.11733	0.4042	>0.9999	2.51832	0.5105	>0.9999	1.18938	0.8327	>0.9999	19.8969	14.0282	16.0226	0	33.234	7.11594	HSERO_RS02635	LysR family transcriptional regulator	577257	578177	-
Hsero_0530		5.85753	0.1826	>0.9999	-2.59611	0.3719	>0.9999	2.25627	0.6613	0.9288	0	1.26108	5.08362	2.30318	2.84533	0	HSERO_RS02640	2-hydroxyacid dehydrogenase	578248	579294	-
Hsero_0531	gudP	1.7977E+308	0.4226	>0.9999	-1.7977E+308	0.4226	>0.9999	1			0	0	0	0.867692	0	0	HSERO_RS02645	MFS transporter	579602	581056	+
Hsero_0532		-1.32373	0.0811	>0.9999	-4.50177	0.0103	0.965	-5.95915	0.012	0.4795	28.3805	32.7776	22.5342	23.667	6.87954	3.38335	HSERO_RS02650	dihydroxy-acid dehydratase	581219	583081	+
Hsero_0533		2.70212	0.5631	>0.9999	-3.19635	0.532	>0.9999	-1.1829	0.482	0.8378	5.35905	6.8011	31.4781	1.38014	5.96753	4.31239	HSERO_RS02655	AI-2E family transporter	583172	585052	-
Hsero_0534		1.7977E+308	0.2766	>0.9999	-1.77147	0.6696	>0.9999	1.7977E+308	0.4226	0.805	0	0	3.1101	0.603882	0	2.09655	HSERO_RS02660	TonB-dependent siderophore receptor	585263	587440	+
Hsero_0535	gloA	1.7977E+308	0.3361	>0.9999	-5.09334	0.4201	>0.9999	1.7977E+308	0.0704	0.6619	0	0	21.2727	2.40945	2.97661	1.67302	HSERO_RS02665	VOC family protein	587597	587992	-
Hsero_0536		1.08411	0.8379	>0.9999	-3.94389	0.0266	0.9686	-3.63792	0.1992	0.805	13.9519	6.55782	11.4555	10.7792	1.47962	4.15814	HSERO_RS02670	LysR family transcriptional regulator	588015	589013	-
Hsero_0537		3.47997	0.463	>0.9999	1.17486	0.858	>0.9999	4.08848	0.2364	0.805	0	1.86987	5.65334	0.853764	5.27367	2.37128	HSERO_RS02675	MFS transporter	589064	590545	+
Hsero_0538		-2.63859	0.1005	>0.9999	-6.11351	0.2873	>0.9999	-16.1311	0.0051	0.3473	22.6793	23.8784	13.7511	3.89379	2.88622	0	HSERO_RS02680	methyl-accepting chemotaxis protein	590869	592512	+
Hsero_0539		8.39828	0.474	>0.9999	-1.7977E+308	0.4226	>0.9999	-1.7977E+308	0.4226	0.805	0	2.037	17.1073	0	0	0	HSERO_RS02685	nitrate ABC transporter ATP-binding protein	592577	593920	-
Hsero_0540		5.50025	0.1511	>0.9999	-4.32199	0.1859	>0.9999	1.27262	0.8817	>0.9999	1.43271	0	2.71466	5.16558	1.82329	0	HSERO_RS02690	taurine ABC transporter permease	593935	595680	-
Hsero_0541		-1.7977E+308	0.4226	>0.9999	1			-1.7977E+308	0.4226	0.805	0	2.02912	0	0	0	0	HSERO_RS02695	MFS transporter	595990	597339	-
Hsero_0542		1			1			1			0	0	0	0	0	0	HSERO_RS02700	DUF2783 domain-containing protein	597465	597680	-
Hsero_0543		1			1.7977E+308	0.4226	>0.9999	1.7977E+308	0.4226	0.805	0	0	0	0	6.30378	0	HSERO_RS02705	FAD-dependent oxidoreductase	597730	599499	-
Hsero_0544		1			1.7977E+308	0.2566	>0.9999	1.7977E+308	0.2566	0.805	0	0	0	0	3.05873	13.7534	HSERO_RS02710	MBL fold metallo-hydrolase	599528	600487	-
Hsero_0545		-1.7977E+308	0.4226	>0.9999	1			-1.7977E+308	0.4226	0.805	0	1.61454	0	0	0	0	HSERO_RS02715	IclR family transcriptional regulator	600817	601590	+
Hsero_0546		1.07998	0.889	>0.9999	-3.24969	0.292	>0.9999	-3.00903	0.1445	0.7957	10.6313	7.49554	14.1007	5.47581	5.07358	0.950545	HSERO_RS02720	IclR family transcriptional regulator	601587	602435	+
Hsero_0547		-1.32358	0.6141	>0.9999	1.36269	0.6477	>0.9999	1.02955	0.9321	>0.9999	38.6946	37.907	44.7624	13.112	51.1873	27.6776	HSERO_RS02725	PAS domain S-box protein	602466	605003	-
Hsero_0548		1.13484	0.8336	>0.9999	1.12872	0.8733	>0.9999	1.28092	0.6982	0.9472	58.2732	82.5359	117.776	42.0204	132.663	47.7025	HSERO_RS02730	GGDEF-domain containing protein	605266	607218	+
Hsero_0549		-1.7977E+308	0.4226	>0.9999	1			-1.7977E+308	0.4226	0.805	0	2.20556	0	0	0	0	HSERO_RS02740	ferritin-like domain-containing protein	607637	608149	-
Hsero_0550		-1.7977E+308	0.0697	>0.9999	1			-1.7977E+308	0.0697	0.6601	2.52769	1.42572	0	0	0	0	HSERO_RS02745	Mn-containing catalase	608262	609164	-
Hsero_0551		1.7977E+308	0.4226	>0.9999	-1.48888	0.8107	>0.9999	1.7977E+308	0.4226	0.805	0	0	4.67498	0	3.13993	0	HSERO_RS02750	ZIP family metal transporter	609532	610461	+
Hsero_0552		1.7977E+308	0.4226	>0.9999	-1.7977E+308	0.4226	>0.9999	1			0	0	1.39386	0	0	0	HSERO_RS02755	hypothetical protein	610532	611089	+
Hsero_0553		1			1			1			0	0	0	0	0	0	HSERO_RS02760	ferritin-like domain-containing protein	611155	611646	-
Hsero_0554		-7.442	0.4813	>0.9999	-2.11919	0.68	>0.9999	-15.771	0.4486	0.8193	0	38.3552	5.15388	0	0	2.432	HSERO_RS02765	general stress protein	611776	611985	-
Hsero_0555		1			1			1			0	0	0	0	0	0	NA	NA	612599	612790	+
Hsero_0556		1			1			1			0	0	0	0	0	0	NA	NA	613069	613350	-
Hsero_0557		-1.4884	0.8109	>0.9999	-1.7977E+308	0.4226	>0.9999	-1.7977E+308	0.4226	0.805	0	5.58637	3.75327	0	0	0	NA	NA	613631	613993	+
Hsero_0558	adhC	7.39048	0.4818	>0.9999	-1.7977E+308	0.4226	>0.9999	-1.7977E+308	0.4226	0.805	0	2.3109	17.0786	0	0	0	HSERO_RS02795	glutathione-dependent formaldehyde dehydrogenase	614365	615525	+
Hsero_0559		1.13413	0.9234	>0.9999	-37.3583	0.3144	>0.9999	-32.9401	0.4006	0.805	2.35477	53.1272	54.4336	8.49005	0	1.68433	HSERO_RS02800	DUF1852 domain-containing protein	615746	616729	+
Hsero_0560	metE	-1.01865	0.9703	>0.9999	-2.14657	0.4529	>0.9999	-2.1866	0.4176	0.805	6.80565	3.83864	3.43872	7.01073	0	4.86796	HSERO_RS02805	methionine synthase	616756	617784	+
Hsero_0561		-1.90967	0.4865	>0.9999	2.03481	0.4835	>0.9999	1.06553	0.9438	>0.9999	66.6845	19.7018	28.8805	16.3557	72.7406	19.3064	HSERO_RS02810	MgtC/SapB family protein	617928	618605	-
Hsero_0562		-6.16573	0.3194	>0.9999	-2.49977	0.296	>0.9999	-15.4129	0.2817	0.805	4.30919	19.4444	1.63299	2.21952	0	1.54115	HSERO_RS02815	transcriptional regulator	618801	619247	-
Hsero_0563		-1.7977E+308	0.281	>0.9999	1.7977E+308	0.0595	>0.9999	2.39789	0.2672	0.805	6.06537	1.14037	0	0	6.43242	10.8461	HSERO_RS02820	MFS transporter	619344	620522	+
Hsero_0564		1.32488	0.6227	>0.9999	-3.67254	0.2404	>0.9999	-2.77199	0.3199	0.805	7.21358	14.2406	19.1354	9.28868	0	7.73962	HSERO_RS02825	class I SAM-dependent methyltransferase	620559	621131	+
Hsero_0565		-5.82449	0.5001	>0.9999	12.5073	0.3605	>0.9999	2.14736	0.6154	0.906	13.9635	0	0	2.39738	26.6554	3.32929	HSERO_RS02830	transcriptional regulator	621507	621905	-
Hsero_0566	acpD	1.93379	0.4162	>0.9999	-1.67355	0.4706	>0.9999	1.15551	0.6085	0.9021	13.6335	23.0694	51.6649	19.3109	21.6878	20.7226	HSERO_RS02835	FMN-dependent NADH-azoreductase	622015	622632	+
Hsero_0567		1.47672	0.7407	>0.9999	-1.39193	0.7844	>0.9999	1.06092	0.9039	>0.9999	29.6952	31.6374	83.7735	6.79778	46.1886	18.8804	HSERO_RS02840	DsbA family protein	622699	623343	+
Hsero_0568	ndeD	1.5182	0.729	>0.9999	-1.19623	0.8848	>0.9999	1.26915	0.883	>0.9999	0	6.78927	7.98254	2.32493	8.6166	0	HSERO_RS02845	amidohydrolase	623449	625101	-
Hsero_0569		1.82636	0.7298	>0.9999	2.00642	0.509	>0.9999	3.66443	0.2629	0.805	0	0.72939	0	1.33212	0.822849	1.84995	HSERO_RS02850	glutamyl-tRNA(Gln) amidotransferase	625155	627110	-
Hsero_0570	ndeD	-8.59243	0.1596	>0.9999	20.1494	0.4427	>0.9999	2.34501	0.6285	0.9131	1.64293	3.70669	0.622597	0	12.5449	0	HSERO_RS02855	D-aminoacylase	627133	628629	-
Hsero_0571		-2.79747	0.5089	>0.9999	-2.19594	0.6409	>0.9999	-6.14307	0.3662	0.805	3.85889	23.9422	0	9.93793	2.45545	2.07015	HSERO_RS02860	MFS transporter	628662	629906	-
Hsero_0572		-1.55133	0.488	>0.9999	-1.28749	0.704	>0.9999	-1.99732	0.4053	0.805	5.12509	11.563	6.79763	3.95964	6.52229	1.83294	HSERO_RS02865	LysR family transcriptional regulator	630074	630961	+
Hsero_0573		-1.7977E+308	0.2461	>0.9999	1			-1.7977E+308	0.2461	0.805	44.2917	10.5188	0	0	0	0	HSERO_RS02870	MBL fold metallo-hydrolase	630986	631981	-
Hsero_0574		2.24328	0.4472	>0.9999	1.17214	0.8359	>0.9999	2.62943	0.2959	0.805	14.5463	5.46979	34.912	9.98978	37.0239	15.6071	HSERO_RS02875	transcriptional regulator	632110	632484	+
Hsero_0575		1.50388	0.6245	>0.9999	-1.71494	0.6491	>0.9999	-1.14035	0.9092	>0.9999	17.2956	7.80429	28.8387	8.90838	22.0107	0	HSERO_RS02880	class I SAM-dependent methyltransferase	632541	633146	+
Hsero_0576		-10.7187	0.1403	>0.9999	1.40881	0.8099	>0.9999	-7.60834	0.1623	0.805	38.9755	17.5869	3.93866	1.33833	0	7.43427	HSERO_RS02885	alpha/beta hydrolase	633230	634102	+
Hsero_0577		6.04676	0.4968	>0.9999	-2.09206	0.6642	>0.9999	2.89034	0.4258	0.8061	0	2.76373	16.7116	0	6.23572	1.75241	HSERO_RS02890	hypothetical protein	634325	634693	-
Hsero_0578		4.38053	0.4782	>0.9999	-5.54609	0.4551	>0.9999	-1.26608	0.7718	0.9867	5.8861	2.21332	33.4585	2.02115	4.99384	1.40341	NA	NA	634696	635916	-
Hsero_0579	amtH	-1.7977E+308	0.4226	>0.9999	1			-1.7977E+308	0.4226	0.805	5.94889	0	0	0	0	0	HSERO_RS02900	ammonium transporter	636495	637700	-
Hsero_0580	phoA	1.31508	0.6714	>0.9999	-3.77129	0.1744	>0.9999	-2.86772	0.4276	0.8074	6.09742	1.71959	6.3543	3.92573	0	2.72586	HSERO_RS02905	alkaline phosphatase	638054	639682	+
Hsero_0581		1.7977E+308	0.0913	>0.9999	-1.7982	0.5619	>0.9999	1.7977E+308	0.4226	0.805	0	0	8.46931	4.31673	7.11047	0	HSERO_RS02910	IclR family transcriptional regulator	639729	640526	-
Hsero_0582		2.01559	0.6959	>0.9999	2.93746	0.2161	>0.9999	5.92069	0.0642	0.6601	0	3.39647	6.84587	0	11.495	8.61444	HSERO_RS02915	KR domain-containing protein	640650	641375	-
Hsero_0583		1.7977E+308	0.4226	>0.9999	-1.7977E+308	0.4226	>0.9999	1			0	0	1.42104	0	0	0	HSERO_RS02920	MFS transporter	641473	642759	-
Hsero_0584	fabG	1.7977E+308	0.4226	>0.9999	-1.7977E+308	0.4226	>0.9999	1			0	0	2.25999	0	0	0	HSERO_RS02925	SDR family NAD(P)-dependent oxidoreductase	643002	643736	-
Hsero_0585		1.65193	0.6355	>0.9999	-1.7977E+308	0.1173	>0.9999	-1.7977E+308	0.4226	0.805	3.82974	0	4.3539	1.97257	0	0	HSERO_RS02930	cupin	643748	644275	-
Hsero_0586		-2.35786	0.1599	>0.9999	-1.18861	0.8683	>0.9999	-2.80256	0.1199	0.7484	32.9496	31.4513	22.0914	5.22193	19.3534	3.6259	HSERO_RS02935	LysR family transcriptional regulator	644592	645491	-
Hsero_0587		4.03117	0.5414	>0.9999	-1.78666	0.7378	>0.9999	2.25627	0.6613	0.9288	0	3.01546	12.1559	0	6.80369	0	HSERO_RS02940	dioxygenase	645540	646382	-
Hsero_0588		1.13687	0.9362	>0.9999	1.25834	0.8871	>0.9999	1.43057	0.8282	>0.9999	4.51871	0	5.13718	0	0	6.46432	HSERO_RS02945	DoxX family protein	646487	646903	-
Hsero_0589		-2.19169	0.537	>0.9999	-1.10868	0.9211	>0.9999	-2.42988	0.535	0.8634	19.1355	3.23795	7.25152	2.95682	8.52329	0.684366	HSERO_RS02950	class I SAM-dependent RNA methyltransferase	647080	648336	-
Hsero_0590	nahD	-1.4601	0.8192	>0.9999	-8.64106	0.4724	>0.9999	-12.6168	0.4556	0.8207	0	15.6086	0	10.6901	0	1.23712	HSERO_RS02955	2-hydroxychromene-2-carboxylate isomerase	648436	649041	-
Hsero_0591		-1.7977E+308	0.2161	>0.9999	1.7977E+308	0.4226	>0.9999	-4.02954	0.3445	0.805	8.9075	2.51208	0	0	2.83397	0	HSERO_RS02960	membrane protein	649112	649537	-
Hsero_0592	proA	-4.75905	0.3573	>0.9999	-2.59101	0.6037	>0.9999	-12.3307	0.2833	0.805	18.9792	4.282	0	4.88778	1.20767	0.678776	HSERO_RS02965	glutamate-5-semialdehyde dehydrogenase	649583	650851	-
Hsero_0593	holA	1.38874	0.6346	>0.9999	-2.92593	0.3178	>0.9999	-2.1069	0.0359	0.605	20.5676	16.7568	12.9903	38.8435	8.7249	8.99044	HSERO_RS02970	DNA polymerase III subunit delta	650901	651920	-
Hsero_0594	rlpB	1.04608	0.9722	>0.9999	-1.7977E+308	0.3483	>0.9999	-1.7977E+308	0.3365	0.805	18.6866	2.108	19.8279	1.92497	0	0	HSERO_RS02975	membrane protein	651937	652482	-
Hsero_0595	leuS	-1.39019	0.522	>0.9999	-1.31426	0.4724	>0.9999	-1.82706	0.353	0.805	36.2084	17.6631	22.6217	16.1295	10.5858	18.8995	HSERO_RS02980	leucine--tRNA ligase	652511	655159	-
Hsero_0596		-3.60257	0.548	>0.9999	-1.31332	0.8139	>0.9999	-4.73131	0.521	0.857	0	23.9883	1.79076	4.8679	0	5.07011	NA	NA	655197	655586	+
Hsero_0597		-1.7977E+308	0.4226	>0.9999	1			-1.7977E+308	0.4226	0.805	0	2.4629	0	0	0	0	HSERO_RS02985	LacI family DNA-binding transcriptional regulator	655641	656717	+
Hsero_0598		1			1			1			0	0	0	0	0	0	HSERO_RS02990	ABC transporter substrate-binding protein	656765	657772	+
Hsero_0599		1			1			1			0	0	0	0	0	0	HSERO_RS02995	ABC transporter permease	657794	658669	+
Hsero_0600	potC	1.7977E+308	0.0024	>0.9999	-1.7977E+308	0.0024	0.5931	1			0	0	3.15701	2.86062	0	0	HSERO_RS03000	ABC transporter permease	658680	659483	+
Hsero_0601	potA	1.94301	0.4962	>0.9999	-3.09241	0.3609	>0.9999	-1.59156	0.7251	0.9634	2.168	11.0055	18.8962	6.69999	8.27712	0	HSERO_RS03005	ABC transporter ATP-binding protein	659480	660565	+
Hsero_0602		-1.92852	0.6502	>0.9999	-4.46776	0.287	>0.9999	-8.61615	0.416	0.805	21.8242	1.53871	9.30422	2.81024	1.73587	0.975657	HSERO_RS03010	phosphodiesterase	660562	661383	+
Hsero_0603		-1.26252	0.7894	>0.9999	3.75979	0.5424	>0.9999	2.97801	0.5809	0.8906	10.5808	2.98399	8.01933	2.72492	40.3961	0	HSERO_RS03015	hypothetical protein	661659	661985	-
Hsero_0604	exbD	3.61746	0.289	>0.9999	-3.24861	0.3173	>0.9999	1.11354	0.9464	>0.9999	17.2368	0	17.9629	44.3904	19.1939	0	HSERO_RS03020	biopolymer transporter ExbD	662003	662449	-
Hsero_0605	exbB	-3.09874	0.1752	>0.9999	-1.7977E+308	0.4226	>0.9999	-1.7977E+308	0.0036	0.3174	9.33498	10.5306	0	6.41085	0	0	HSERO_RS03025	MotA/TolQ/ExbB proton channel family protein	662469	663164	-
Hsero_0606	dapB	1.13885	0.5499	>0.9999	-1.95361	0.2119	>0.9999	-1.71542	0.3304	0.805	24.918	34.3559	30.4269	37.0773	8.80865	25.7449	HSERO_RS03030	4-hydroxy-tetrahydrodipicolinate reductase	663324	664130	-
Hsero_0607	smpA	1.14751	0.832	>0.9999	-1.34384	0.7424	>0.9999	-1.17109	0.855	>0.9999	37.3733	80.1038	96.3072	38.4995	85.6116	14.7029	HSERO_RS03035	outer membrane protein assembly factor BamE	664144	664689	-
Hsero_0608	fur	-1.17734	0.7306	>0.9999	-1.11958	0.8326	>0.9999	-1.31813	0.1887	0.805	151.427	125.604	168.777	66.5254	116.193	93.9779	HSERO_RS03040	ferric iron uptake transcriptional regulator	664883	665308	+
Hsero_0609	hrcA	-3.26692	0.0818	>0.9999	1.01356	0.96	>0.9999	-3.22322	0.0911	0.7245	58.9823	38.3864	14.6146	15.1899	11.548	18.6605	HSERO_RS03045	heat-inducible transcriptional repressor HrcA	665396	666424	-
Hsero_0610		-1.02285	0.9814	>0.9999	-2.90543	0.1977	>0.9999	-2.97184	0.5437	0.8664	20.8731	1.68189	11.3	10.751	7.58957	0	HSERO_RS03050	HAD family hydrolase	666496	667230	-
Hsero_0611		1.02301	0.9689	>0.9999	-1.86236	0.4603	>0.9999	-1.82048	0.1455	0.7967	29.9254	39.3844	52.9218	17.9825	23.8023	14.2701	HSERO_RS03055	NAD kinase	667267	668184	+
Hsero_0612	recN	1.41963	0.1574	>0.9999	-1.85704	0.0625	>0.9999	-1.30812	0.4345	0.814	27.171	39.1651	45.1907	48.9821	30.7363	19.9748	HSERO_RS03060	DNA repair protein RecN	668280	669926	+
Hsero_0613	hemH	1.11243	0.7385	>0.9999	-8.22679	0.071	>0.9999	-7.39535	0.0166	0.5201	14.898	12.0043	11.2913	18.6355	1.35425	2.28348	HSERO_RS03065	ferrochelatase	669971	671080	+
Hsero_0614	grpE	-1.00018	0.9998	>0.9999	-1.54831	0.5687	>0.9999	-1.54859	0.5778	0.8906	36.2084	120.495	119.376	37.2995	50.6875	50.5035	HSERO_RS03070	nucleotide exchange factor GrpE	671634	672203	+
Hsero_0615	dnaK	-1.0949	0.82	>0.9999	1.2026	0.7079	>0.9999	1.09836	0.7521	0.9754	104.177	96.954	125.345	58.3534	137.55	83.3651	HSERO_RS03075	molecular chaperone DnaK	672359	674299	+
Hsero_0616	dnaJ	-1.13956	0.6911	>0.9999	1.15816	0.7224	>0.9999	1.01632	0.9624	>0.9999	94.4745	68.6813	89.1063	54.0674	61.451	104.367	HSERO_RS03080	molecular chaperone DnaJ	674563	675690	+
Hsero_0617	panB	1.15589	0.88	>0.9999	-1.91943	0.4454	>0.9999	-1.66056	0.7438	0.9731	2.71211	50.4812	34.9441	26.5414	31.0634	0.969962	HSERO_RS03085	3-methyl-2-oxobutanoate hydroxymethyltransferase	675786	676613	-
Hsero_0618		-2.90532	0.3085	>0.9999	-1.45935	0.6896	>0.9999	-4.23986	0.2813	0.805	89.4029	31.7501	26.3509	15.3495	27.3905	1.18423	HSERO_RS03090	deoxynucleoside kinase	676621	677262	-
Hsero_0619		1.08104	0.9205	>0.9999	1.2024	0.8695	>0.9999	1.29984	0.807	>0.9999	10.0834	22.7496	27.7033	7.7904	4.8121	37.8654	HSERO_RS03095	chemotaxis protein	677904	678809	+
Hsero_0620	cheY	-1.7977E+308	0.4226	>0.9999	1			-1.7977E+308	0.4226	0.805	29.3994	0	0	0	0	0	HSERO_RS03100	response regulator	678819	679187	+
Hsero_0621		1.09996	0.9445	>0.9999	-16.9535	0.4467	>0.9999	-15.4129	0.2817	0.805	5.4775	24.7161	33.2117	0	0	1.95898	HSERO_RS03105	anti-sigma factor antagonist	679305	679613	+
Hsero_0622		-2.19111	0.3668	>0.9999	1.50518	0.7026	>0.9999	-1.45571	0.3792	0.805	14.0692	11.2421	11.5518	0	11.9365	5.45104	HSERO_RS03110	chemotaxis protein CheA	679610	681787	+
Hsero_0623		-3.52384	0.4948	>0.9999	1.99816	0.4631	>0.9999	-1.76354	0.6815	0.9373	21.0366	1.58206	4.2517	2.16705	9.81624	3.00942	HSERO_RS03115	methyl-accepting chemotaxis protein	681819	683606	+
Hsero_0624	cheW	-1.44934	0.7968	>0.9999	-1.08433	0.9475	>0.9999	-1.57156	0.788	0.9941	46.1715	0	8.07551	23.7814	29.3794	0	HSERO_RS03120	chemotaxis protein CheW	683657	684241	+
Hsero_0625	cheR	1.13687	0.9362	>0.9999	-1.7977E+308	0.4226	>0.9999	-1.7977E+308	0.4226	0.805	2.69637	0	3.06541	0	0	0	HSERO_RS03125	methyltransferase domain-containing protein	684247	685080	+
Hsero_0626	cheB	1.41494	0.1008	>0.9999	-3.0383	0.0125	0.965	-2.14731	0.0498	0.6335	39.3558	31.5448	53.3768	46.9431	14.4983	18.5201	HSERO_RS03130	chemotaxis response regulator protein-glutamate methylesterase	685077	686222	+
Hsero_0627		-1.29284	0.6337	>0.9999	1.19432	0.8053	>0.9999	-1.08249	0.9196	>0.9999	11.4342	26.8723	15.8879	13.7419	27.8903	7.49715	HSERO_RS03135	diguanylate cyclase	686209	687471	+
Hsero_0628	folK	1.48598	0.2569	>0.9999	-2.79639	0.2296	>0.9999	-1.88185	0.5105	0.8524	12.1926	20.6313	21.5622	27.2134	0	17.4424	HSERO_RS03140	2-amino-4-hydroxy-6- hydroxymethyldihydropteridine diphosphokinase	687520	688005	-
Hsero_0629	pcnB	-2.35198	0.2595	>0.9999	-1.61682	0.6424	>0.9999	-3.80273	0.0767	0.6851	24.714	38.334	22.8284	3.97792	8.84574	7.7339	HSERO_RS03145	polynucleotide adenylyltransferase PcnB	688016	689620	-
Hsero_0630	serB	3.06102	0.1756	>0.9999	1.03937	0.9732	>0.9999	3.18155	0.5802	0.8906	3.1539	0	4.78075	4.87341	10.0343	0	HSERO_RS03150	HAD-IB family hydrolase	689617	690300	-
Hsero_0631	hda	2.53448	0.2796	>0.9999	-1.18531	0.709	>0.9999	2.13825	0.481	0.8372	0	15.4341	21.8914	17.2261	23.2156	9.78636	HSERO_RS03155	DnaA regulatory inactivator Hda	690297	691013	-
Hsero_0632		-1.21808	0.6691	>0.9999	-1.97767	0.3784	>0.9999	-2.40896	0.0059	0.3787	67.3651	63.736	77.4087	30.2204	24.8894	29.5328	HSERO_RS03160	AI-2E family transporter	691137	692219	-
Hsero_0633	purM	-1.13151	0.8815	>0.9999	-1.58582	0.5697	>0.9999	-1.79438	0.5415	0.8664	87.4066	25.2824	73.041	26.5504	17.1131	45.688	HSERO_RS03165	phosphoribosylformylglycinamidine cyclo-ligase	692323	693366	+
Hsero_0634		-1.59386	0.0213	>0.9999	-1.27502	0.7151	>0.9999	-2.0322	0.2535	0.805	222.217	236.103	133.17	154.383	185.792	39.737	HSERO_RS03170	proteasome-type protease	693521	694399	-
Hsero_0635		-1.19345	0.7475	>0.9999	-1.03847	0.9583	>0.9999	-1.23936	0.7762	0.9891	13.917	30.0907	23.7327	13.1417	28.0426	7.46597	HSERO_RS03175	alpha-E domain-containing protein	694571	695572	-
Hsero_0636		-1.90677	0.4475	>0.9999	-1.32953	0.8089	>0.9999	-2.53512	0.3224	0.805	44.5266	21.2509	29.2043	5.2925	22.8841	3.06241	HSERO_RS03180	circularly permuted type 2 ATP-grasp protein	695574	697001	-
Hsero_0637		1			1.7977E+308	0.4226	>0.9999	1.7977E+308	0.4226	0.805	0	0	0	0	46.8308	0	HSERO_RS03185	cupin domain-containing protein	697270	697713	-
Hsero_0638		1			1.7977E+308	0.4226	>0.9999	1.7977E+308	0.4226	0.805	0	0	0	0	10.3504	0	HSERO_RS03190	glutathione S-transferase family protein	697789	698445	-
Hsero_0639	phaZ	-2.27995	0.2525	>0.9999	2.48763	0.3422	>0.9999	1.09109	0.8695	>0.9999	11.7227	7.71405	1.48079	7.0443	14.9185	6.28878	HSERO_RS03195	polyhydroxyalkanoate depolymerase	698712	699938	+
Hsero_0640		-1.49465	0.652	>0.9999	1.57507	0.6148	>0.9999	1.0538	0.9377	>0.9999	11.659	4.82247	9.42556	1.60137	12.3645	5.00368	HSERO_RS03200	IMP dehydrogenase	700133	703519	+
Hsero_0641		1.55337	0.3213	>0.9999	-2.80043	0.1209	>0.9999	-1.80281	0.1932	0.805	10.3185	15.714	25.0255	15.4126	8.53546	5.90449	HSERO_RS03205	hypothetical protein	703613	706114	+
Hsero_0642		1.61698	0.6689	>0.9999	-2.21529	0.597	>0.9999	-1.37002	0.7573	0.9771	19.6341	12.4587	45.5729	6.32056	23.4251	0	HSERO_RS03210	transglutaminase family protein	706125	707060	+
Hsero_0643		2.13222	0.2662	>0.9999	-2.43652	0.3492	>0.9999	-1.14271	0.8834	>0.9999	22.2846	16.7591	55.8299	27.4198	31.5109	2.65663	HSERO_RS03215	cation acetate symporter	707081	709132	-
Hsero_0644		1.13687	0.9362	>0.9999	-1.7977E+308	0.4226	>0.9999	-1.7977E+308	0.4226	0.805	5.74855	0	6.53534	0	0	0	HSERO_RS03220	DUF4212 domain-containing protein	709122	709406	-
Hsero_0645		-1.21443	0.7397	>0.9999	1.02766	0.956	>0.9999	-1.18174	0.6888	0.9405	62.9494	33.2151	56.1747	23.01	46.5158	34.8593	NA	NA	709408	710580	-
Hsero_0646		-1.01912	0.9503	>0.9999	1.66089	0.4698	>0.9999	1.62973	0.4564	0.8207	393.499	352.709	463.539	268.667	863.739	352.374	HSERO_RS03230	DNA-binding response regulator	711025	711738	-
Hsero_0647		-1.37773	0.6514	>0.9999	1.28051	0.7828	>0.9999	-1.07592	0.8739	>0.9999	95.3567	84.5189	111.849	18.7105	118.463	48.7193	HSERO_RS03235	hypothetical protein	712071	712484	+
Hsero_0648		-1.21326	0.8155	>0.9999	-1.57821	0.7361	>0.9999	-1.91478	0.3995	0.805	612.23	788.821	1032.66	122.117	668.377	63.3263	NA	NA	712921	713649	+
Hsero_0649		1			1			1			0	0	0	0	0	0	HSERO_RS03245	aliphatic sulfonate ABC transporter substrate-binding protein	714050	715036	-
Hsero_0650		1			1			1			0	0	0	0	0	0	HSERO_RS03250	ABC transporter permease	715059	715895	-
Hsero_0651		1.7977E+308	0.4226	>0.9999	-1.7977E+308	0.4226	>0.9999	1			0	0	0.890098	0	0	0	HSERO_RS03255	aliphatic sulfonate ABC transporter substrate-binding protein	715975	716961	-
Hsero_0652		1			1			1			0	0	0	0	0	0	NA	NA	717026	717292	-
Hsero_0653		1.45653	0.5739	>0.9999	-1.43991	0.6292	>0.9999	1.01154	0.9816	>0.9999	34.4629	46.6521	86.1954	31.9512	24.122	57.9292	HSERO_RS03260	sensor histidine kinase	717317	717925	-
Hsero_0654		-1.56595	0.3335	>0.9999	-1.14236	0.7126	>0.9999	-1.78888	0.2017	0.805	47.255	74.8021	49.6791	28.2652	30.0689	38.1621	HSERO_RS03265	response regulator	717928	719556	-
Hsero_0655	recA	-1.11644	0.5242	>0.9999	-1.50342	0.3419	>0.9999	-1.67848	0.2205	0.805	57.7144	67.6103	63.0899	49.1635	50.8489	23.8166	HSERO_RS03270	DNA recombination/repair protein RecA	719977	721032	+
Hsero_0656	recX	2.06919	0.6237	>0.9999	-3.89896	0.4827	>0.9999	-1.88429	0.4293	0.8086	8.3851	23.6476	61.9629	4.31889	8.00329	8.99658	HSERO_RS03275	regulatory protein RecX	721392	721856	+
Hsero_0657	sucC	1.03142	0.9138	>0.9999	-1.38159	0.0634	>0.9999	-1.3395	0.4415	0.816	81.9411	48.5288	65.9856	68.5834	53.4435	43.9583	HSERO_RS03280	ADP-forming succinate--CoA ligase subunit beta	722392	723552	+
Hsero_0658	sucD	-1.68187	0.1423	>0.9999	-1.04337	0.9237	>0.9999	-1.75481	0.1747	0.805	167.489	136.618	69.3298	111.485	59.0261	114.273	HSERO_RS03285	succinate--CoA ligase subunit alpha	723654	724535	+
Hsero_0659	terC	-4.41629	0.5203	>0.9999	1.42348	0.7953	>0.9999	-3.10247	0.585	0.891	0	11.8876	1.14098	1.55079	3.83167	0	HSERO_RS03290	TerC family protein	724754	725479	+
Hsero_0660	pilA	3.9082	0.4297	>0.9999	-2.61972	0.4775	>0.9999	1.49184	0.6715	0.9323	0	13.3457	7.47204	44.6855	10.0371	9.87249	HSERO_RS03295	prepilin-type N-terminal cleavage/methylation domain-containing protein	725663	726169	+
Hsero_0661	moaC	1.60297	0.6483	>0.9999	1.40341	0.8019	>0.9999	2.24963	0.6024	0.9001	15.774	6.67283	29.8882	6.09348	47.6764	2.82071	HSERO_RS03300	cyclic pyranopterin monophosphate synthase MoaC	726234	726740	-
Hsero_0662		-1.2136	0.5255	>0.9999	-6.45293	0.0213	0.965	-7.83128	0.0644	0.6601	22.4963	14.3806	16.4819	13.9045	0.95431	3.75463	HSERO_RS03305	M48 family peptidase	726746	728404	+
Hsero_0663		1.32967	0.7181	>0.9999	-11.3124	0.0483	>0.9999	-8.50766	0.3664	0.805	28.4132	4.00653	17.4969	25.6107	0	3.81065	HSERO_RS03310	DUF2946 domain-containing protein	728422	729006	-
Hsero_0664		-2.54877	0.1078	>0.9999	-2.15322	0.534	>0.9999	-5.48807	0.0475	0.6284	21.033	19.7724	12.3987	3.61114	7.4353	0	HSERO_RS03315	alpha/beta hydrolase	729023	730015	-
Hsero_0665		-8.59243	0.1596	>0.9999	-1.7977E+308	0.4226	>0.9999	-1.7977E+308	0.1221	0.7484	8.82293	19.9059	3.3435	0	0	0	HSERO_RS03320	DUF3225 domain-containing protein	730072	730503	-
Hsero_0666		-1.61243	0.7775	>0.9999	8.83792	0.0189	0.965	5.4811	0.0496	0.6335	0	50.9809	31.6173	0	132.723	146.709	HSERO_RS03325	zinc-finger domain-containing protein	730570	730770	-
Hsero_0667	ilvE	-1.18339	0.6128	>0.9999	1.12523	0.8078	>0.9999	-1.05169	0.8844	>0.9999	39.6875	46.1696	46.9994	25.5521	28.4103	53.2271	HSERO_RS03330	branched-chain amino acid transaminase	730868	731791	-
Hsero_0668	azlC	1.82604	0.0419	>0.9999	-2.64206	0.0265	0.9686	-1.44688	0.1083	0.7382	25.4487	28.7081	45.005	53.8876	16.1933	21.2369	HSERO_RS03335	branched-chain amino acid ABC transporter permease	731951	732736	+
Hsero_0669		-5.44665	0.2371	>0.9999	5.03734	0.5141	>0.9999	-1.08125	0.9485	>0.9999	15.9621	6.00215	4.03262	0	20.3137	0	HSERO_RS03340	AzlD domain-containing protein	732733	733056	+
Hsero_0670	pgk	-1.03644	0.9398	>0.9999	-1.41852	0.6217	>0.9999	-1.47022	0.4716	0.8315	270.587	191.059	309.14	136.273	230.845	83.1532	HSERO_RS03345	phosphoglycerate kinase	733179	734369	+
Hsero_0671	pykA	-2.39529	0.0962	>0.9999	2.44425	0.4354	>0.9999	1.02044	0.977	>0.9999	49.4819	66.4057	31.6835	16.698	94.4574	23.7991	HSERO_RS03350	pyruvate kinase	734597	736030	+
Hsero_0672	fbaA	-2.14683	0.4429	>0.9999	1.17406	0.8157	>0.9999	-1.82856	0.5444	0.8664	143.259	41.0234	51.7833	34.0561	77.1332	23.6471	HSERO_RS03355	fructose-bisphosphate aldolase class II	736057	737121	+
Hsero_0673	purC	1.50785	0.3187	>0.9999	-1.81553	0.5004	>0.9999	-1.20406	0.8702	>0.9999	10.1661	22.9362	25.0412	24.872	27.4923	0	HSERO_RS03360	phosphoribosylaminoimidazolesuccinocarboxamide synthase	737213	738109	+
Hsero_0674	purE	1.7977E+308	0.4226	>0.9999	5.5976	0.4552	>0.9999	1.7977E+308	0.3719	0.805	0	0	0	8.2294	43.2078	2.85708	HSERO_RS03365	5-(carboxyamino)imidazole ribonucleotide mutase	738114	738611	+
Hsero_0675	purK	1.12341	0.7268	>0.9999	-3.81535	0.126	>0.9999	-3.39622	0.0232	0.5534	69.4037	68.2265	98.4407	56.1747	27.7592	12.7654	HSERO_RS03370	5-(carboxyamino)imidazole ribonucleotide synthase	738608	739813	+
Hsero_0676	sua5	1.28885	0.0592	>0.9999	-1.16936	0.2115	>0.9999	1.10219	0.4561	0.8207	8.96478	10.113	11.8904	12.698	11.4088	9.61853	HSERO_RS03375	threonylcarbamoyl-AMP synthase	739829	740872	+
Hsero_0677	ompW2	-1.42108	0.4336	>0.9999	1.36269	0.3633	>0.9999	-1.04285	0.868	>0.9999	781.723	504.629	591.351	313.845	639.268	594.233	HSERO_RS03380	OmpW family protein	741190	741927	+
Hsero_0678		1.13919	0.9153	>0.9999	-1.72052	0.7156	>0.9999	-1.5103	0.692	0.9435	7.85365	26.5786	37.2023	2.02258	19.9894	2.80879	HSERO_RS03385	flavin reductase	741997	742506	-
Hsero_0679		-1.23864	0.7831	>0.9999	-1.75875	0.0168	0.965	-2.17846	0.4715	0.8315	58.3429	14.0032	29.636	28.7718	15.0077	18.2021	HSERO_RS03390	acyltransferase	742634	744679	-
Hsero_0680	msrA	-2.00394	0.1964	>0.9999	1.15326	0.7794	>0.9999	-1.73763	0.3518	0.805	281.771	165.203	118.018	105.029	181.653	75.5797	HSERO_RS03395	peptide-methionine (S)-S-oxide reductase	744940	745491	+
Hsero_0681	cfa	-1.21048	0.5765	>0.9999	-1.18532	0.8273	>0.9999	-1.4348	0.5925	0.8951	74.4001	58.5294	70.4859	39.3295	77.2415	15.405	HSERO_RS03400	class I SAM-dependent methyltransferase	745598	746821	-
Hsero_0682	pdxH	-1.13741	0.7756	>0.9999	1.68461	0.6244	>0.9999	1.48109	0.6729	0.9324	63.1381	65.6016	32.7416	80.4451	158.587	32.0885	HSERO_RS03405	pyridoxamine 5'-phosphate oxidase	746866	747504	-
Hsero_0683		-2.36973	0.4755	>0.9999	1.11012	0.9049	>0.9999	-2.13466	0.4671	0.8285	169.519	44.756	79.2751	11.1464	64.261	36.1182	HSERO_RS03410	polyisoprenoid-binding protein	747725	748297	-
Hsero_0684		-5.33399	0.4333	>0.9999	2.34302	0.3461	>0.9999	-2.27655	0.564	0.882	40.142	4.11666	8.29748	0	11.6104	7.8308	HSERO_RS03415	YceI family protein	748403	748966	-
Hsero_0685	cybB	-7.54217	0.154	>0.9999	-2.69006	0.4701	>0.9999	-20.2889	0.1302	0.7649	38.4558	17.3524	1.45731	5.9422	0	2.75068	HSERO_RS03420	cytochrome b	749025	749549	-
Hsero_0686	purB	1.28165	0.6863	>0.9999	-3.85252	0.2425	>0.9999	-3.0059	0.198	0.805	14.2247	25.0728	35.7123	14.6534	2.26283	10.8106	HSERO_RS03425	adenylosuccinate lyase	749871	751238	-
Hsero_0687		-1.21226	0.68	>0.9999	-1.42004	0.615	>0.9999	-1.72145	0.2132	0.805	290.778	241.191	313.723	125.102	211.146	97.8769	HSERO_RS03430	glutathione S-transferase	751453	752067	+
Hsero_0688	bfr	1.09691	0.8274	>0.9999	-1.34604	0.57	>0.9999	-1.22712	0.5311	0.8608	1020.92	772.407	655.68	1311.43	547.872	913.539	HSERO_RS03435	bacterioferritin	752135	752614	-
Hsero_0689	exbD	1.4443	0.352	>0.9999	11.6746	0.0166	0.965	16.8617	0.0155	0.5103	149.118	104.498	224.323	141.974	1886.2	2390.18	HSERO_RS03440	biopolymer transporter ExbD	752891	753307	-
Hsero_0690	exbB	2.31723	0.3186	>0.9999	16.2446	0.1399	>0.9999	37.6424	0.1324	0.7661	0	6.7492	7.93543	7.70403	177.026	77.0308	HSERO_RS03445	MotA/TolQ/ExbB proton channel family protein	753307	754038	-
Hsero_0691	tonB	-1.43128	0.8125	>0.9999	18.7568	0.2806	>0.9999	13.1049	0.291	0.805	0	15.7431	9.40197	1.59736	169.71	36.6018	HSERO_RS03450	energy transducer TonB	754092	754790	-
Hsero_0692	bfd	-1.68401	0.4932	>0.9999	10.9988	0.2295	>0.9999	6.53129	0.2492	0.805	136.797	161.666	160.457	16.7761	1488.06	461.285	HSERO_RS03455	regulatory or redox protein complexing with Bfr, in iron storage and mobility	754800	755027	-
Hsero_0693		-1.56748	0.7359	>0.9999	331.101	0.3091	>0.9999	211.231	0.3098	0.805	15.9621	3.00108	12.0979	0	3480.41	525.201	HSERO_RS03460	hypothetical protein	755058	755381	-
Hsero_0694	trmU	1.50215	0.1368	>0.9999	-3.31468	0.0879	>0.9999	-2.20663	0.2232	0.805	27.7311	21.6574	41.2271	32.9617	4.07206	18.3098	HSERO_RS03470	tRNA 2-thiouridine(34) synthase MnmA	755883	756989	-
Hsero_0695		-1.6773	0.5572	>0.9999	-1.91189	0.6401	>0.9999	-3.20681	0.1135	0.7472	67.9037	40.5532	60.5471	4.1147	15.2498	18.571	HSERO_RS03475	NUDIX hydrolase	757029	757526	-
Hsero_0696	pntAa	1.03822	0.8942	>0.9999	1.46769	0.1079	>0.9999	1.52379	0.2093	0.805	50.8458	31.0689	45.7623	39.2835	68.7517	56.0691	HSERO_RS03480	Re/Si-specific NAD(P)(+) transhydrogenase subunit alpha	757691	758806	+
Hsero_0697	panD	2.28942	0.4787	>0.9999	-3.21563	0.4352	>0.9999	-1.40456	0.7426	0.9724	19.8085	11.1727	58.1757	12.7534	22.0576	0	HSERO_RS03485	aspartate 1-decarboxylase	758892	759254	+
Hsero_0698	pntAb	-1.6322	0.6948	>0.9999	3.97413	0.3606	>0.9999	2.43482	0.4505	0.8204	5.41368	21.3747	16.4124	0	51.6717	13.5531	HSERO_RS03490	NAD(P) transhydrogenase subunit alpha	759325	759639	+
Hsero_0699	pntB	-1.53578	0.5034	>0.9999	-1.45457	0.6924	>0.9999	-2.23391	0.2671	0.805	88.4015	53.6973	71.5102	21.0151	50.842	12.768	HSERO_RS03495	NAD(P)(+) transhydrogenase (Re/Si-specific) subunit beta	759636	761075	+
Hsero_0700	upp	1.89909	0.3922	>0.9999	-1.61763	0.5499	>0.9999	1.174	0.8762	>0.9999	65.7558	18.5444	105.904	54.1898	83.6822	15.2861	HSERO_RS03500	uracil phosphoribosyltransferase	761166	761813	-
Hsero_0701	ubiH	-1.51097	0.6196	>0.9999	1.05681	0.9634	>0.9999	-1.42975	0.5942	0.8955	12.4005	9.32581	13.3145	1.06451	2.63019	12.5657	HSERO_RS03505	2-octaprenyl-6-methoxyphenyl hydroxylase	761937	763085	-
Hsero_0702	pepP	-1.36766	0.3466	>0.9999	1.14456	0.8101	>0.9999	-1.19492	0.7485	0.9741	23.429	36.5949	22.5378	21.3502	36.6968	13.5356	HSERO_RS03510	Xaa-Pro aminopeptidase	763194	764540	-
Hsero_0703		1.71105	0.2537	>0.9999	-7.08386	0.0073	0.8244	-4.14006	0.2263	0.805	6.0808	15.4341	19.587	17.2261	1.93464	3.26212	HSERO_RS03515	nucleotidyltransferase family protein	764537	765253	-
Hsero_0704		1.03269	0.9769	>0.9999	-2.66815	0.5904	>0.9999	-2.58371	0.2956	0.805	20.3672	11.4879	31.7307	1.16561	11.5199	0.809352	HSERO_RS03520	aminoglycoside phosphotransferase	765264	766295	-
Hsero_0705	ostA	1.29609	0.6054	>0.9999	-1.40286	0.5302	>0.9999	-1.08237	0.602	0.9001	30.0989	26.4085	50.2715	22.9673	29.083	23.124	HSERO_RS03525	LPS-assembly protein LptD	766393	768693	+
Hsero_0706	surA	2.17656	0.3059	>0.9999	-1.94644	0.3481	>0.9999	1.11823	0.4348	0.814	13.1901	13.9494	41.2372	17.8336	16.7859	13.5623	HSERO_RS03530	molecular chaperone SurA	768717	770207	+
Hsero_0707	pdxA	-1.7977E+308	0.0194	>0.9999	1.7977E+308	0.2066	>0.9999	1.58794	0.5701	0.8837	6.83904	5.1433	0	0	4.35175	14.6755	HSERO_RS03535	4-hydroxythreonine-4-phosphate dehydrogenase PdxA	770303	771325	+
Hsero_0708	ksgA	1.13713	0.9204	>0.9999	2.23043	0.6477	>0.9999	2.53629	0.6298	0.9131	0	4.79928	1.07482	4.3826	0	12.1724	HSERO_RS03540	16S rRNA (adenine(1518)-N(6)/adenine(1519)-N(6))- dimethyltransferase RsmA	771352	772134	+
Hsero_0709		-2.13775	0.2945	>0.9999	2.30468	0.3047	>0.9999	1.07809	0.803	>0.9999	53.0597	43.5312	40.2146	4.96896	64.4556	39.6778	HSERO_RS03545	hypothetical protein	772332	772709	+
Hsero_0710	gloA	-2.6202	0.3087	>0.9999	1.11931	0.3439	>0.9999	-2.34089	0.3379	0.805	260.652	97.1367	67.0263	69.524	82.9278	69.915	HSERO_RS03550	lactoylglutathione lyase	772917	773315	+
Hsero_0711	eriC	-2.45498	0.4015	>0.9999	3.35823	0.5703	>0.9999	1.36792	0.8199	>0.9999	3.65406	8.24411	4.84654	0	16.2758	0	HSERO_RS03555	chloride channel protein	773378	774703	+
Hsero_0712	cirA	-2.69516	0.4811	>0.9999	2.67397	0.617	>0.9999	-1.00792	0.9953	>0.9999	5.98293	1.34984	2.72072	0	0	7.27513	HSERO_RS03560	TonB-dependent receptor	774925	777054	+
Hsero_0713		-1.85421	0.5601	>0.9999	2.48818	0.1984	>0.9999	1.34191	0.6113	0.9025	7.68763	26.0167	15.5374	2.63976	19.5669	25.6612	HSERO_RS03565	DUF45 domain-containing protein	777094	777981	-
Hsero_0714	plsC	-2.49957	0.6157	>0.9999	-1.89285	0.5808	>0.9999	-4.73131	0.521	0.857	0	28.1934	8.4187	2.86062	0	5.95889	HSERO_RS03570	1-acyl-sn-glycerol-3-phosphate acyltransferase	778121	778924	-
Hsero_0715		-2.46039	0.4814	>0.9999	1.11535	0.9456	>0.9999	-2.20594	0.5272	0.8591	29.4253	8.29849	15.3325	0	0	17.101	HSERO_RS03575	D-glycero-beta-D-manno-heptose-1,7-bisphosphate 7-phosphatase	778984	779541	-
Hsero_0716	glyS	1.19691	0.7725	>0.9999	1.10573	0.8693	>0.9999	1.32346	0.7249	0.9634	27.6282	8.80799	16.3876	27.2233	12.994	35.2279	HSERO_RS03580	glycine--tRNA ligase subunit beta	779632	781752	-
Hsero_0717	glyQ	1.65653	0.1121	>0.9999	-3.68308	0.0937	>0.9999	-2.22338	0.3115	0.805	17.4565	25.3186	38.7463	32.1116	17.455	1.78376	HSERO_RS03585	glycine--tRNA ligase subunit alpha	781830	782747	-
Hsero_0718	lnt	1.55721	0.2735	>0.9999	-2.07645	0.2848	>0.9999	-1.33345	0.6822	0.9373	9.16116	14.6405	15.0439	22.0202	14.5734	3.27641	HSERO_RS03590	apolipoprotein N-acyltransferase	782859	784484	-
Hsero_0719	corC	-1.69598	0.4412	>0.9999	-1.7264	0.6063	>0.9999	-2.92795	0.04	0.6204	175.706	134.083	154.712	27.9487	55.9019	49.9023	HSERO_RS03595	CBS domain-containing protein	784508	785386	-
Hsero_0720	tsr	-1.01379	0.9501	>0.9999	1.17203	0.7513	>0.9999	1.15609	0.7717	0.9867	917.757	1221.21	1194.06	915.82	1716.34	756.493	HSERO_RS03600	methyl-accepting chemotaxis protein	785665	787308	-
Hsero_0721		-1.48436	0.6505	>0.9999	1.55688	0.6158	>0.9999	1.04886	0.9195	>0.9999	25.5004	45.5468	43.4859	4.37814	48.6785	25.84	HSERO_RS03605	rRNA maturation RNase YbeY	787626	788081	-
Hsero_0722	phoH	-1.68568	0.3158	>0.9999	-1.32845	0.6788	>0.9999	-2.23934	0.0018	0.3174	14.7627	15.4639	13.5865	4.34502	6.70977	6.78827	HSERO_RS03610	PhoH family protein	788068	789189	-
Hsero_0723	miaB	-1.04113	0.7834	>0.9999	-3.19234	0.0227	0.968	-3.32365	0.0473	0.6284	19.9017	25.5121	21.2543	22.3652	4.60496	9.05886	HSERO_RS03615	tRNA (N6-isopentenyl adenosine(37)-C2)-methylthiotransferase MiaB	789224	790564	-
Hsero_0724		-1.7977E+308	0.4226	>0.9999	1.7977E+308	0.4226	>0.9999	-5.59219	0.5038	0.8476	5.30047	0	0	0	0	0.947834	HSERO_RS03620	LysR family transcriptional regulator	790802	791653	-
Hsero_0725		1.34372	0.8564	>0.9999	-1.7977E+308	0.4226	>0.9999	-1.7977E+308	0.4226	0.805	0	7.77535	10.4479	0	0	0	HSERO_RS03625	cysteine hydrolase	791814	792422	+
Hsero_0726		-1.99591	0.4347	>0.9999	3.10393	0.3413	>0.9999	1.55514	0.51	0.8524	13.6837	17.3657	15.5565	0	34.8282	13.4581	HSERO_RS03630	nucleoside/nucleotide kinase family protein	792807	793421	+
Hsero_0727		-1.89437	0.6056	>0.9999	-2.17351	0.6578	>0.9999	-4.11745	0.3312	0.805	4.84456	17.7614	11.9332	0	4.62397	0.866309	HSERO_RS03635	sugar ABC transporter substrate-binding protein	793484	794434	+
Hsero_0728		1.28515	0.7028	>0.9999	-1.7977E+308	0.0081	0.8844	-1.7977E+308	0.2571	0.805	3.15747	14.2475	10.1706	12.1973	0	0	HSERO_RS03640	sugar ABC transporter ATP-binding protein	794544	796109	+
Hsero_0729		4.16851	0.5368	>0.9999	-4.36738	0.5307	>0.9999	-1.04771	0.9767	>0.9999	4.51506	0	18.8211	0	4.30946	0	HSERO_RS03645	ribose ABC transporter permease	796102	797136	+
Hsero_0730		-7.28476	0.2679	>0.9999	-1.7977E+308	0.2766	>0.9999	-1.7977E+308	0.2161	0.805	36.0783	10.1748	5.31691	1.03237	0	0	HSERO_RS03650	N-acyl-D-glucosamine 2-epimerase	797158	798348	+
Hsero_0731		-1.53952	0.6062	>0.9999	-4.39364	0.464	>0.9999	-6.76409	0.0306	0.5897	34.6507	25.5579	36.363	2.74576	5.08813	3.81308	HSERO_RS03655	TIGR02285 family protein	798392	799237	-
Hsero_0732		1.93247	0.3675	>0.9999	-3.85822	0.1975	>0.9999	-1.99652	0.5816	0.8906	6.38484	24.0086	37.9066	20.8279	0	15.2232	NA	NA	799268	800377	-
Hsero_0733		-3.19916	0.0329	>0.9999	1.94307	0.1722	>0.9999	-1.64645	0.0319	0.5897	26.2404	27.7511	11.8085	5.06834	14.6099	18.1828	HSERO_RS03665	FAD-binding oxidoreductase	800673	802172	-
Hsero_0734		-5.77998	0.0435	>0.9999	1.43924	0.8255	>0.9999	-4.01599	0.0971	0.7296	55.2089	50.6023	18.3065	0	26.3475	0	NA	NA	802303	802506	-
Hsero_0735		-1.21845	0.8449	>0.9999	1.06269	0.9611	>0.9999	-1.14657	0.8359	>0.9999	149.281	101.536	201.326	4.52293	173.216	45.5378	HSERO_RS03670	hypothetical protein	802528	802962	-
Hsero_0736		-1.57176	0.5617	>0.9999	1.25836	0.8475	>0.9999	-1.24905	0.7964	0.9986	64.5845	35.4019	53.7753	9.83903	70.6152	9.43443	HSERO_RS03675	type VI secretion system tip protein VgrG	803061	805925	-
Hsero_0737		-1.90097	0.6823	>0.9999	-1.09064	0.9497	>0.9999	-2.07328	0.6261	0.9122	78.6949	6.34099	44.7328	0	33.979	7.03614	HSERO_RS03680	DotU family type IV/VI secretion system protein	805963	806754	-
Hsero_0738		1.3659	0.7985	>0.9999	1.06481	0.9489	>0.9999	1.45442	0.5328	0.8621	7.20891	20.3305	34.8312	2.7848	25.2291	14.8247	HSERO_RS03685	type VI secretion system baseplate subunit TssK	806751	808097	-
Hsero_0739		-1.33334	0.7992	>0.9999	-1.11944	0.9257	>0.9999	-1.4926	0.6683	0.9299	142.287	41.212	129.7	7.92293	95.4323	27.5068	HSERO_RS03690	type VI secretion system lipoprotein TssJ	808195	808719	-
Hsero_0740		-1.02738	0.9686	>0.9999	1.45965	0.7633	>0.9999	1.42075	0.754	0.9762	70.541	96.6275	129.841	32.873	215.88	21.6243	HSERO_RS03695	hypothetical protein	809228	809857	+
Hsero_0741		-2.53893	0.0463	>0.9999	1.44843	0.6955	>0.9999	-1.75289	0.3907	0.805	190.908	154.789	82.8959	53.2622	164.499	32.7158	HSERO_RS03700	type VI secretion system contractile sheath small subunit	809942	810442	+
Hsero_0742		-2.22665	0.205	>0.9999	2.0948	0.6416	>0.9999	-1.06294	0.9519	>0.9999	125.528	100.614	81.995	19.5668	203.891	8.86068	HSERO_RS03705	type VI secretion system contractile sheath large subunit	810454	811941	+
Hsero_0743		-1.71738	0.283	>0.9999	1.44838	0.5756	>0.9999	-1.18572	0.6411	0.9207	511.679	443.136	410.709	145.263	535.808	269.453	HSERO_RS03710	type VI secretion system tube protein Hcp	811974	812465	+
Hsero_0744		1.64738	0.2947	>0.9999	-3.29035	0.0931	>0.9999	-1.99732	0.4053	0.805	4.04651	9.12955	9.20069	12.5053	5.14967	1.4472	HSERO_RS03715	type VI secretion system baseplate subunit TssE	812608	813096	+
Hsero_0745		-1.60458	0.5442	>0.9999	1.20838	0.8283	>0.9999	-1.32787	0.3872	0.805	25.9036	19.2245	25.3158	2.80886	20.8203	13.1649	HSERO_RS03720	type VI secretion system baseplate subunit TssF	813097	814941	+
Hsero_0746		-2.44239	0.3237	>0.9999	-1.03183	0.9807	>0.9999	-2.52012	0.3243	0.805	115.173	58.8333	63.4093	7.83493	63.6063	5.44026	HSERO_RS03725	type VI secretion system baseplate subunit TssG	814905	815987	+
Hsero_0747	clpB	-1.86987	0.4719	>0.9999	1.66554	0.7346	>0.9999	-1.12268	0.9174	>0.9999	41.5982	18.0065	26.3953	5.48103	51.7076	1.38393	HSERO_RS03730	type VI secretion system ATPase TssH	816027	818708	+
Hsero_0748	vgr	1.12124	0.8999	>0.9999	-1.85671	0.6643	>0.9999	-1.65594	0.5956	0.8962	54.1993	36.7882	88.7708	13.2484	54.9463	0	HSERO_RS03735	type VI secretion system tip protein VgrG	818820	821654	+
Hsero_0749		1.53082	0.7548	>0.9999	-3.39059	0.5416	>0.9999	-2.21489	0.4871	0.8391	76.0823	27.686	152.53	6.32056	46.8502	0	HSERO_RS03740	hypothetical protein	821697	822632	+
Hsero_0750		-1.43521	0.6188	>0.9999	1.00022	0.9998	>0.9999	-1.43489	0.6085	0.9021	330.024	196.283	302.755	63.9545	297.843	68.9483	HSERO_RS03745	hypothetical protein	822654	825866	+
Hsero_0751		-1.51024	0.5391	>0.9999	-2.13873	0.4561	>0.9999	-3.22998	0.1532	0.8047	663.262	372.449	531.61	154.184	224.092	96.5633	NA	NA	826067	826816	+
Hsero_0752		-2.29836	0.4295	>0.9999	-1.43897	0.7814	>0.9999	-3.30726	0.3477	0.805	468.54	159.611	230.295	43.0092	187.443	2.48866	HSERO_RS03755	hypothetical protein	827071	828072	+
Hsero_0753		-1.62221	0.5873	>0.9999	-2.13607	0.554	>0.9999	-3.46515	0.2946	0.805	235.384	90.2291	165.41	35.3122	85.7948	8.17313	HSERO_RS03760	hypothetical protein	828086	829105	+
Hsero_0754		-2.31274	0.3044	>0.9999	-1.4308	0.7094	>0.9999	-3.30907	0.1324	0.7661	549.958	307.5	315.333	55.4214	130.849	128.275	HSERO_RS03765	hypothetical protein	829254	830219	+
Hsero_0755		-1.21829	0.7951	>0.9999	-1.04267	0.9634	>0.9999	-1.27028	0.5096	0.8524	90.2756	74.6021	116.952	18.3829	85.497	44.2998	HSERO_RS03770	type VI secretion system protein TssA	830344	831471	+
Hsero_0756		1.70547	0.6594	>0.9999	-2.74979	0.5225	>0.9999	-1.61233	0.6559	0.9265	27.4414	75.8422	154.946	21.2012	61.1144	2.94426	HSERO_RS03775	BON domain-containing protein	831617	832432	-
Hsero_0757		2.50399	0.6143	>0.9999	-7.14662	0.4841	>0.9999	-2.85409	0.3724	0.805	7.04645	18.5475	64.0871	0	8.96746	0	HSERO_RS03780	type VI secretion system-associated protein TagF	832436	833422	-
Hsero_0758		-1.15107	0.8725	>0.9999	1.16785	0.8757	>0.9999	1.01458	0.9833	>0.9999	34.8848	17.3615	39.4002	5.98933	40.0426	12.9655	HSERO_RS03785	type VI secretion protein VasK	833419	837294	-
Hsero_0759		-1.81854	0.1617	>0.9999	-1.06514	0.9509	>0.9999	-1.93699	0.3835	0.805	29.059	29.1384	22.0241	9.97821	27.7358	2.30949	HSERO_RS03790	hypothetical protein	837325	838851	-
Hsero_0760		1.08827	0.8974	>0.9999	1.96251	0.3852	>0.9999	2.13574	0.3968	0.805	36.5246	123.608	108.423	65.8442	244.03	97.9704	HSERO_RS03795	PAAR domain-containing protein	838891	839148	-
Hsero_0761		-1.84127	0.4936	>0.9999	1.23286	0.8282	>0.9999	-1.4935	0.6118	0.9029	595.141	244.957	378.934	77.3247	434.986	127.516	HSERO_RS03800	M15 family peptidase	839239	840078	-
Hsero_0762		-2.97477	0.1701	>0.9999	2.15382	0.5931	>0.9999	-1.38116	0.6933	0.9447	184.151	120.487	87.2314	15.176	196.858	23.7096	NA	NA	840383	841696	-
Hsero_0763		-1.27904	0.7612	>0.9999	-1.28823	0.8278	>0.9999	-1.6477	0.5672	0.8833	130.15	64.4207	127.497	24.6255	104.787	13.2992	HSERO_RS03815	type VI secretion system tip protein VgrG	841882	844830	+
Hsero_0764		-1.65616	0.5994	>0.9999	-2.1844	0.6228	>0.9999	-3.61771	0.2605	0.805	110.151	48.3229	88.1228	7.56469	42.0542	1.75087	HSERO_RS03820	DUF4123 domain-containing protein	844827	845765	+
Hsero_0765		-1.68221	0.4969	>0.9999	1.0967	0.9453	>0.9999	-1.53388	0.5962	0.8965	117.862	126.08	132.453	12.56	147.408	11.6282	HSERO_RS24275	DUF3304 domain-containing protein	845762	846247	+
Hsero_0766		-2.32342	0.2868	>0.9999	-1.18898	0.8916	>0.9999	-2.7625	0.2702	0.805	116.336	67.8805	66.8893	12.3974	63.8152	2.86941	HSERO_RS03830	hypothetical protein	846265	846759	+
Hsero_0767		-7.04652	0.0051	>0.9999	6.28257	0.3296	>0.9999	-1.1216	0.8701	>0.9999	47.932	45.0592	9.08206	4.1147	68.6242	14.2854	HSERO_RS03835	hypothetical protein	846883	847380	+
Hsero_0768		-1.34947	0.7319	>0.9999	-1.06832	0.9619	>0.9999	-1.44166	0.6779	0.9347	126.247	87.8453	147.103	11.5466	139.643	8.86143	HSERO_RS24095	hypothetical protein	847406	849568	+
Hsero_0769		-1.60335	0.5989	>0.9999	-1.15336	0.9126	>0.9999	-1.84924	0.5851	0.891	28.6443	78.0897	54.2746	12.2948	57.7178	0	NA	NA	849692	850075	+
Hsero_0770		-2.63883	0.6201	>0.9999	1.67911	0.7614	>0.9999	-1.57156	0.788	0.9941	3.13264	0	1.18713	0	1.99333	0	HSERO_RS03845	hypothetical protein	850086	850775	-
Hsero_0771		1.7977E+308	0.4226	>0.9999	-1.78666	0.7378	>0.9999	1.7977E+308	0.4226	0.805	0	0	2.08941	0	1.16945	0	HSERO_RS03850	class III aminotransferase	850852	852168	-
Hsero_0772		1			1			1			0	0	0	0	0	0	HSERO_RS03855	hypothetical protein	852354	853280	+
Hsero_0773		8.73421	0.4718	>0.9999	-2.75495	0.6101	>0.9999	3.17037	0.5809	0.8906	0	2.07462	18.1202	0	0	6.57732	HSERO_RS03860	hypothetical protein	853378	853935	+
Hsero_0774		1.7977E+308	0.4226	>0.9999	-1.7977E+308	0.4226	>0.9999	1			0	0	15.7172	0	0	0	HSERO_RS03865	hypothetical protein	854211	854615	+
Hsero_0775		-15.833	0.4485	>0.9999	3.35823	0.5703	>0.9999	-4.71468	0.5215	0.857	26.9811	0	1.70411	0	5.72278	0	HSERO_RS03870	hypothetical protein	854896	855315	-
Hsero_0776		3.35931	0.5702	>0.9999	-1.7977E+308	0.4226	>0.9999	-1.7977E+308	0.4226	0.805	0	4.35613	14.6336	0	0	0	NA	NA	855725	856246	+
Hsero_0777		-2.14811	0.4699	>0.9999	-1.7977E+308	0.4226	>0.9999	-1.7977E+308	0.1221	0.7484	1.43714	3.2424	2.17845	0	0	0	HSERO_RS03885	hypothetical protein	856527	858266	+
Hsero_0778		1			1			1			0	0	0	0	0	0	HSERO_RS03895	methyltransferase domain-containing protein	859155	860726	+
Hsero_0779		-4.4652	0.5279	>0.9999	-1.1911	0.9134	>0.9999	-5.31852	0.5086	0.8521	0	13.3457	2.98882	0	2.50928	0	NA	NA	860797	861303	+
Hsero_0780	hrpL	-4.33041	0.007	>0.9999	-1.7977E+308	0.0102	0.965	-1.7977E+308	0.0036	0.3174	20.8731	23.5464	5.64998	4.60758	0	0	HSERO_RS03905	RNA polymerase sigma factor	861380	862114	-
Hsero_0781		1.7977E+308	0.0224	>0.9999	-1.7977E+308	0.0224	0.965	1			0	0	1.69047	2.29765	0	0	HSERO_RS03910	hypothetical protein	862350	863399	+
Hsero_0782		1			1			1			0	0	0	0	0	0	HSERO_RS03915	hypothetical protein	863448	863831	+
Hsero_0783		1			1			1			0	0	0	0	0	0	HSERO_RS03920	hypothetical protein	863839	864165	+
Hsero_0784		1			1			1			0	0	0	0	0	0	HSERO_RS03925	hypothetical protein	864162	864617	+
Hsero_0785		1			1			1			0	0	0	0	0	0	HSERO_RS03930	hypothetical protein	864595	864894	+
Hsero_0786	hrcV	-1.7977E+308	0.4226	>0.9999	1			-1.7977E+308	0.4226	0.805	0	1.37462	0	0	0	0	HSERO_RS03935	EscV/YscV/HrcV family type III secretion system export apparatus protein	864941	867028	+
Hsero_0787		-1.7977E+308	0.4226	>0.9999	1			-1.7977E+308	0.4226	0.805	0	1.4296	0	0	0	0	HSERO_RS03940	hypothetical protein	867213	868112	+
Hsero_0788		1			1			1			0	0	0	0	0	0	NA	NA	868133	868645	+
Hsero_0789	hrpQ	1			1.7977E+308	0.4226	>0.9999	1.7977E+308	0.4226	0.805	0	0	0	0	0	4.03693	HSERO_RS03950	type III secretion HrpQ protein	868739	869773	+
Hsero_0790	hrcN	1.7977E+308	0.4226	>0.9999	-3.57331	0.5597	>0.9999	1.7977E+308	0.4226	0.805	0	0	4.0046	0	1.1207	0	HSERO_RS03955	FliI/YscN family ATPase	869767	871149	+
Hsero_0791		-1.7977E+308	0.4226	>0.9999	1			-1.7977E+308	0.4226	0.805	11.7309	0	0	0	0	0	HSERO_RS03960	hypothetical protein	871146	871658	+
Hsero_0792		1.7977E+308	0.4226	>0.9999	-1.7977E+308	0.4226	>0.9999	1			0	0	1.23284	0	0	0	HSERO_RS03965	hypothetical protein	871660	872316	+
Hsero_0793	hrcQ	2.01559	0.6959	>0.9999	-1.7977E+308	0.4226	>0.9999	-1.7977E+308	0.4226	0.805	0	1.12086	2.25919	0	0	0	HSERO_RS03970	YscQ/HrcQ family type III secretion apparatus protein	872338	873540	+
Hsero_0794	hrcR	1			1			1			0	0	0	0	0	0	HSERO_RS03975	EscR/YscR/HrcR family type III secretion system export apparatus protein	873534	874196	+
Hsero_0795	hrcS	1			1.7977E+308	0.4226	>0.9999	1.7977E+308	0.4226	0.805	0	0	0	0	3.82341	0	HSERO_RS03980	EscS/YscS/HrcS family type III secretion system export apparatus protein	874262	874525	+
Hsero_0796	hrpX	1			1			1			0	0	0	0	0	0	HSERO_RS03985	type III secretion protein	874529	875317	+
Hsero_0797	hrcU	-1.7977E+308	0.4226	>0.9999	1			-1.7977E+308	0.4226	0.805	0	2.38992	0	0	0	0	HSERO_RS03990	EscU/YscU/HrcU family type III secretion system export apparatus switch protein	875333	876448	+
Hsero_0798		1			1			1			0	0	0	0	0	0	HSERO_RS03995	hypothetical protein	876451	876981	+
Hsero_0799	hrpB	1			1			1			0	0	0	0	0	0	HSERO_RS04000	type III secretion protein	877060	877464	+
Hsero_0800	hrcJ	1.7977E+308	0.4226	>0.9999	-1.7977E+308	0.4226	>0.9999	1			0	0	1.95838	0	0	0	HSERO_RS04005	EscJ/YscJ/HrcJ family type III secretion inner membrane ring protein	877480	878358	+
Hsero_0801	hrpD	1			1			1			0	0	0	0	0	0	NA	NA	878355	879002	+
Hsero_0802	hrpE	1.7977E+308	0.4226	>0.9999	-1.7977E+308	0.4226	>0.9999	1			0	0	0	1.59205	0	0	NA	NA	879046	879747	+
Hsero_0803		1			1			1			0	0	0	0	0	0	HSERO_RS04020	hypothetical protein	879871	880104	+
Hsero_0804		1			1			1			0	0	0	0	0	0	HSERO_RS04025	hypothetical protein	880109	880522	+
Hsero_0805	hrcC	4.03117	0.5414	>0.9999	-1.7977E+308	0.4226	>0.9999	-1.7977E+308	0.4226	0.805	0	1.37823	5.5559	0	0	0	HSERO_RS04030	EscC/YscC/HrcC family type III secretion system outer membrane ring protein	880519	882600	+
Hsero_0806		14.8166	0.0078	>0.9999	-1.15156	0.8596	>0.9999	12.8665	0.3476	0.805	0	3.52198	24.846	27.3376	39.7326	5.58299	NA	NA	883186	883878	+
Hsero_0807	pilN	2.65269	0.6189	>0.9999	1.72292	0.6949	>0.9999	4.57037	0.409	0.805	1.38778	0	3.68135	0	0.883057	5.4596	HSERO_RS04040	PilN family type IVB pilus formation outer membrane protein	883878	885686	+
Hsero_0808	pilO	1			1			1			0	0	0	0	0	0	HSERO_RS04045	pilus assembly protein	885696	886961	+
Hsero_0809	pilP	1.7977E+308	0.4226	>0.9999	-1.7977E+308	0.4226	>0.9999	1			0	0	10.4167	0	0	0	HSERO_RS04050	type IV pilus biogenesis protein PilP	886951	887460	+
Hsero_0810	gspE	-1.09508	0.9547	>0.9999	7.17798	0.0265	0.9686	6.55477	0.0323	0.5897	0	0.861207	0	0.786435	2.91467	2.73034	HSERO_RS04055	secretion system protein E	887457	889082	+
Hsero_0811	bfpE	-1.7977E+308	0.4226	>0.9999	1.7977E+308	0.4226	>0.9999	-2.7961	0.6068	0.9007	2.18842	0	0	0	0	0.78267	HSERO_RS04060	type II secretion system protein F	889072	890145	+
Hsero_0812	pilS	-1.7977E+308	0.4226	>0.9999	1.7977E+308	0.0704	>0.9999	-5.6747	0.4971	0.8434	0	20.9118	0	0	2.35913	1.32596	HSERO_RS04065	pilus biosynthesis protein PilS	890220	890771	+
Hsero_0813		1			1			1			0	0	0	0	0	0	HSERO_RS04070	hypothetical protein	890862	891359	+
Hsero_0814	pilV	-1.7977E+308	0.4226	>0.9999	1			-1.7977E+308	0.4226	0.805	1.73818	0	0	0	0	0	HSERO_RS04075	shufflon system plasmid conjugative transfer pilus tip adhesin PilV	891356	892759	+
Hsero_0815		1			1			1			0	0	0	0	0	0	HSERO_RS04080	invasion protein	892740	893237	+
Hsero_0816	pilT	-1.14825	0.6577	>0.9999	-1.21629	0.6116	>0.9999	-1.3966	0.233	0.805	115.99	93.2877	114.771	67.4868	61.5045	88.3428	HSERO_RS04085	twitching motility protein PilT	893466	894563	+
Hsero_0817		-1.7977E+308	0.4226	>0.9999	1.7977E+308	0.4226	>0.9999	-3.14312	0.5825	0.8906	9.26261	0	0	0	2.94695	0	HSERO_RS04090	molecular chaperone Tir	894726	895127	+
Hsero_0818		1			1			1			0	0	0	0	0	0	HSERO_RS04095	hypothetical protein	895179	896624	+
Hsero_0819		-1.7977E+308	0.4226	>0.9999	1			-1.7977E+308	0.4226	0.805	0	8.33147	0	0	0	0	HSERO_RS04100	phosphoribosyltransferase	896639	897193	+
Hsero_0820		1			1			1			0	0	0	0	0	0	HSERO_RS04105	hypothetical protein	897608	898762	+
Hsero_0821		1.02546	0.9807	>0.9999	-3.61036	0.4922	>0.9999	-3.52074	0.2331	0.805	3.91442	8.27956	11.4963	1.00809	3.11348	0.34999	HSERO_RS04110	hypothetical protein	898962	901610	+
Hsero_0822	dapA	-1.7977E+308	0.0697	>0.9999	1.7977E+308	0.0704	>0.9999	1.27101	0.61	0.9022	11.983	6.75887	0	0	15.2498	8.57124	HSERO_RS24100	dihydrodipicolinate synthase/N-acetylneuraminate lyase N-terminal protein	901737	902234	+
Hsero_0823		-1.42795	0.6803	>0.9999	2.35848	0.5913	>0.9999	1.65165	0.6818	0.9373	18.6581	15.0341	22.2218	1.37288	50.8813	4.76635	NA	NA	902291	903136	-
Hsero_0824		1.06323	0.9231	>0.9999	-3.48545	0.343	>0.9999	-3.27818	0.208	0.805	12.3365	19.4831	8.41497	25.4165	0	9.70649	HSERO_RS04125	LysR family transcriptional regulator	903540	904469	-
Hsero_0825		2.08894	0.4027	>0.9999	3.89766	0.2446	>0.9999	8.14196	0.2037	0.805	0	4.23017	4.97365	3.86289	25.054	9.38783	HSERO_RS04130	MFS transporter	904585	905871	+
Hsero_0826		2.12708	0.1883	>0.9999	1.21252	0.8018	>0.9999	2.57913	0.4141	0.805	3.95748	7.8126	9.74812	15.2878	6.29547	24.0611	HSERO_RS04135	amidohydrolase	905921	907129	+
Hsero_0827	glsA	-1.22105	0.8035	>0.9999	-1.1106	0.9078	>0.9999	-1.35609	0.2056	0.805	15.2075	11.4368	19.2099	2.61096	9.6767	9.97121	HSERO_RS04140	glutaminase	907243	908142	+
Hsero_0828	hrpG	-2.45378	0.2159	>0.9999	-2.21317	0.511	>0.9999	-5.43063	0.0527	0.6494	57.5792	83.7561	48.2336	9.36542	17.355	8.67062	HSERO_RS04145	DNA-binding response regulator	908298	909017	-
Hsero_0829		1			1			1			0	0	0	0	0	0	HSERO_RS04150	hypothetical protein	909661	910029	-
Hsero_0830		1			1			1			0	0	0	0	0	0	HSERO_RS04155	hypothetical protein	910154	910621	-
Hsero_0831		-1.4729	0.7196	>0.9999	-2.58073	0.6255	>0.9999	-3.80116	0.2508	0.805	2.94907	1.33071	2.90567	0	1.12591	0	HSERO_RS24105	hypothetical protein	910618	915144	-
Hsero_0832	trnM	1.30285	0.3884	>0.9999	1.10946	0.8052	>0.9999	1.44547	0.4364	0.814	16255.2	12597.5	15241.7	22349.2	14448.7	27257	NA	NA	915454	915530	-
Hsero_0833	miaA	1.42869	0.6191	>0.9999	-2.66742	0.2756	>0.9999	-1.86703	0.6463	0.9241	7.28584	1.36983	7.36269	5.00359	4.63605	0	HSERO_RS04185	tRNA (adenosine(37)-N6)-dimethylallyltransferase MiaA	915600	916547	-
Hsero_0834	mutL	-1.68374	0.5346	>0.9999	1.62843	0.7332	>0.9999	-1.03396	0.9769	>0.9999	4.0135	10.5643	6.59074	2.06722	13.6204	0.478465	HSERO_RS04190	DNA mismatch repair endonuclease MutL	916548	918431	-
Hsero_0835		1.18848	0.8743	>0.9999	1.21913	0.8395	>0.9999	1.44891	0.4043	0.805	8.97715	10.1269	21.3836	1.3211	9.79243	17.8876	HSERO_RS04195	methyl-accepting chemotaxis protein	918591	920564	-
Hsero_0836		-1.28932	0.5782	>0.9999	-1.06198	0.9235	>0.9999	-1.36923	0.5275	0.8593	131.192	90.1689	117.54	54.1476	114.438	47.2304	HSERO_RS04200	bifunctional diguanylate cyclase/phosphodiesterase	920946	923954	-
Hsero_0837	dedA	-1.59825	0.6052	>0.9999	-1.70092	0.596	>0.9999	-2.71849	0.3171	0.805	271.374	98.3992	189.762	41.6	86.3391	49.6828	HSERO_RS04205	membrane protein	924300	924962	+
Hsero_0838	amiC	-1.00978	0.9696	>0.9999	-1.34145	0.4927	>0.9999	-1.35457	0.4602	0.8243	55.3326	41.2773	56.1417	39.5322	47.7021	23.6194	HSERO_RS04210	N-acetylmuramoyl-L-alanine amidase	925067	926428	-
Hsero_0839		2.41736	0.096	>0.9999	-2.2615	0.3007	>0.9999	1.06892	0.9526	>0.9999	16.2568	6.8771	30.8031	25.1201	23.2749	1.45353	HSERO_RS04215	tRNA (adenosine(37)-N6)-threonylcarbamoyltransferase complex ATPase subunit type 1 TsaE	926392	926877	-
Hsero_0840	fdx	-1.32994	0.8334	>0.9999	-1.06592	0.9464	>0.9999	-1.41761	0.8202	>0.9999	17.9296	0	4.24657	9.23492	1.4261	11.2216	HSERO_RS04220	tRNA epoxyqueuosine(34) reductase QueG	927047	928090	+
Hsero_0841		-1.65089	0.6143	>0.9999	2.60203	0.3924	>0.9999	1.57614	0.5064	0.8497	10.222	5.76559	9.6842	0	17.887	7.31161	HSERO_RS04225	AEC family transporter	928103	928993	-
Hsero_0842	dctR	1.38968	0.6995	>0.9999	-2.39375	0.4626	>0.9999	-1.72252	0.6506	0.9248	3.52471	11.9284	16.0285	5.44639	8.97124	0	HSERO_RS04230	DNA-binding response regulator	929009	929599	-
Hsero_0843	dctS	1.13125	0.8519	>0.9999	-1.55884	0.6869	>0.9999	-1.37798	0.7214	0.9609	6.26527	4.24062	2.84911	9.0357	7.17598	0.448144	HSERO_RS04235	PAS domain-containing sensor histidine kinase	929653	931677	-
Hsero_0844	dctP	2.25652	0.5611	>0.9999	-1.52757	0.7304	>0.9999	1.4772	0.5997	0.8982	60.157	46.9812	23.6737	218.086	38.2785	119.986	HSERO_RS04240	C4-dicarboxylate ABC transporter	932160	933164	+
Hsero_0845	dctQ	4.79503	0.363	>0.9999	-1.83109	0.6517	>0.9999	2.61867	0.6054	0.9007	18.3183	6.19933	19.4371	98.1256	0	64.2036	HSERO_RS04245	TRAP transporter small permease	933287	933847	+
Hsero_0846	dctM	5.49294	0.2813	>0.9999	-1.06841	0.9533	>0.9999	5.14123	0.4439	0.8173	7.53017	16.9892	29.9628	104.721	9.58305	116.477	HSERO_RS04250	C4-dicarboxylate ABC transporter permease	933844	935124	+
Hsero_0847		1.7977E+308	0.3483	>0.9999	-4.57359	0.4557	>0.9999	1.7977E+308	0.4226	0.805	0	0	17.3815	1.68746	4.16936	0	HSERO_RS04255	VOC family protein	935625	936275	-
Hsero_0848	ogt	1.4781	0.8139	>0.9999	-11.6556	0.4585	>0.9999	-7.88552	0.4777	0.8344	0	10.6687	15.7693	0	0	1.35295	HSERO_RS04260	methylated-DNA--[protein]-cysteine S-methyltransferase	936348	936884	+
Hsero_0849	xerD	-1.47784	0.7661	>0.9999	-1.9379	0.4559	>0.9999	-2.86392	0.538	0.8659	22.3242	1.39908	12.2198	3.83282	4.73504	3.54847	HSERO_RS04265	site-specific tyrosine recombinase XerD	936894	937817	+
Hsero_0850		3.39502	0.116	>0.9999	-6.4295	0.1077	>0.9999	-1.89381	0.4845	0.8378	7.95449	11.2166	24.1152	40.9709	10.123	0	HSERO_RS04270	aminoacyl-tRNA deacylase	937896	938396	+
Hsero_0851		-1.17159	0.8454	>0.9999	-1.5706	0.6772	>0.9999	-1.8401	0.3341	0.805	44.3088	24.9919	50.3732	8.77769	10.8439	26.8174	HSERO_RS04275	glycerol-3-phosphate 1-O-acyltransferase PlsY	938428	939045	+
Hsero_0852	gcp	1.38557	0.398	>0.9999	-2.2144	0.061	>0.9999	-1.59818	0.348	0.805	6.61197	12.4313	15.0339	11.352	5.60968	6.30591	HSERO_RS04280	tRNA (adenosine(37)-N6)-threonylcarbamoyltransferase complex transferase subunit TsaD	939141	940205	-
Hsero_0853	trpD	-4.46325	0.0606	>0.9999	1.25469	0.8588	>0.9999	-3.55726	0.1716	0.805	36.8363	24.6728	7.85212	5.92911	0	17.2911	HSERO_RS04285	DNA-binding protein YbiB	940346	941356	+
Hsero_0854		-1.68481	0.3523	>0.9999	-2.28546	0.4202	>0.9999	-3.85055	0.0494	0.6335	222.451	171.476	178.433	55.3788	73.1329	29.1711	NA	NA	941521	942072	+
Hsero_0855		1.17793	0.2947	>0.9999	-1.67415	0.2319	>0.9999	-1.42127	0.4253	0.8061	25.2258	31.8443	35.0513	32.173	12.2296	27.9246	HSERO_RS04295	GGDEF-domain containing protein	943015	945135	+
Hsero_0856		1.19246	0.7574	>0.9999	-1.04415	0.9688	>0.9999	1.14204	0.9208	>0.9999	1.7815	6.029	4.72577	4.58796	0	8.91994	HSERO_RS04300	MATE family efflux transporter	945119	946483	-
Hsero_0857	arnT	-3.48698	0.1587	>0.9999	1.10685	0.852	>0.9999	-3.15035	0.1669	0.805	8.69002	16.3383	4.9397	2.23797	2.76477	5.17985	HSERO_RS04305	glycosyl transferase	946528	948252	-
Hsero_0858	rpmE	-1.08061	0.6544	>0.9999	-1.72668	0.0761	>0.9999	-1.86585	0.1182	0.7484	694.046	525.303	541.761	586.634	392.559	260.949	HSERO_RS04310	type B 50S ribosomal protein L31	948487	948756	-
Hsero_0859	rho	1.82529	0.2116	>0.9999	-1.58569	0.4516	>0.9999	1.1511	0.8151	>0.9999	36.2084	34.3965	48.3859	80.4884	20.6145	60.6588	HSERO_RS04315	transcription termination factor Rho	949021	950283	-
Hsero_0860	trxA	1.04447	0.9381	>0.9999	-1.6467	0.4397	>0.9999	-1.57658	0.4861	0.8379	126.97	59.6799	64.1546	130.796	37.0298	81.359	HSERO_RS04320	thioredoxin TrxA	950415	950741	-
Hsero_0861		7.02903	0.1667	>0.9999	-5.93599	0.1583	>0.9999	1.18414	0.8727	>0.9999	0	2.64297	12.7851	5.79239	1.78897	1.34067	HSERO_RS04325	PD-(D/E)XK nuclease family protein	951188	953962	+
Hsero_0862	uvrD	-1.03411	0.9315	>0.9999	-2.97979	0.1284	>0.9999	-3.08144	0.1411	0.7922	15.1648	8.98119	14.367	8.98251	2.41238	5.42356	HSERO_RS04330	ATP-dependent exonuclease	953959	957435	+
Hsero_0863		-1.08942	0.9355	>0.9999	-1.03246	0.9698	>0.9999	-1.12479	0.9261	>0.9999	43.5323	3.34826	27.7447	15.2878	6.29547	35.384	HSERO_RS04335	sodium:proton antiporter	957794	959002	+
Hsero_0864		1.30038	0.8058	>0.9999	-1.21127	0.8843	>0.9999	1.07357	0.9402	>0.9999	1046.84	1194.09	2657.06	257.02	2172.65	233.143	HSERO_RS04340	glutamate--cysteine ligase	959116	960228	+
Hsero_0865		1.0897	0.8176	>0.9999	-1.72373	0.451	>0.9999	-1.58183	0.4093	0.805	13.8512	13.393	19.4962	10.1918	3.77728	13.4459	HSERO_RS04345	NAD(P)/FAD-dependent oxidoreductase	960425	961633	+
Hsero_0866	rpsU	-1.31676	0.2057	>0.9999	-2.59283	0.0623	>0.9999	-3.41413	0.004	0.3174	5015.78	4588.23	4233.86	3059.82	1417.53	1395.49	HSERO_RS04350	30S ribosomal protein S21	961825	962037	+
Hsero_0867		-1.80734	0.4102	>0.9999	-1.33332	0.7949	>0.9999	-2.40977	0.3214	0.805	159.44	87.4997	107.778	28.8538	93.2274	9.24687	HSERO_RS04355	GatB/YqeY domain-containing protein	962336	962782	+
Hsero_0868	dnaG	-1.04405	0.9497	>0.9999	-1.99418	0.5237	>0.9999	-2.08203	0.2307	0.805	142.404	101.583	186.232	47.4602	89.7247	27.462	HSERO_RS04360	DNA primase	962832	964628	+
Hsero_0869		-1.52964	0.3264	>0.9999	-2.4671	0.2993	>0.9999	-3.77378	0.0143	0.5103	511.491	482.411	457.572	192.191	173.405	89.9658	NA	NA	964636	965100	+
Hsero_0870	rpoD	-1.35661	0.1633	>0.9999	-1.01322	0.9709	>0.9999	-1.37455	0.3078	0.805	377.748	389	328.899	236.296	355.715	202.105	HSERO_RS04365	RNA polymerase sigma factor RpoD	965140	967692	+
Hsero_0871	trnM	-1.23274	0.0814	>0.9999	-2.28705	0.2877	>0.9999	-2.81933	0.184	0.805	309.783	276.185	238.575	236.765	197.118	10.7217	NA	NA	967748	967826	+
Hsero_0872		-1.8372	0.18	>0.9999	1.05114	0.9671	>0.9999	-1.74782	0.5437	0.8664	106.585	142.385	89.2856	46.2304	0	142.446	NA	NA	968059	968355	-
Hsero_0873		-1.74097	0.4543	>0.9999	-3.10897	0.5144	>0.9999	-5.41263	0.0498	0.6335	43.3548	47.0264	46.761	5.15322	0	16.6982	NA	NA	968359	968994	+
Hsero_0874		-1.44233	0.5055	>0.9999	-1.43087	0.5219	>0.9999	-2.06379	0.3705	0.805	30.7344	66.8649	38.2686	29.3991	11.1752	36.1162	HSERO_RS24285	hypothetical protein	969060	969494	-
Hsero_0875		1.12357	0.6867	>0.9999	-2.10078	0.1103	>0.9999	-1.86974	0.2557	0.805	87.2563	53.9031	70.8563	87.7455	50.2343	25.2624	HSERO_RS04375	hypothetical protein	969545	970015	-
Hsero_0876		-1.5394	0.4597	>0.9999	-2.98231	0.2258	>0.9999	-4.59097	0.1172	0.7484	142.006	77.4268	98.6588	43.8855	24.0959	23.7007	HSERO_RS24290	site-specific integrase	970186	971163	-
Hsero_0877		1			1			1			0	0	0	0	0	0	HSERO_RS04380	hypothetical protein	971320	971703	-
Hsero_0878		1.27298	0.8156	>0.9999	-1.77968	0.5372	>0.9999	-1.39805	0.8384	>0.9999	1.23803	0	0.938318	0.637669	0	0.885543	HSERO_RS04385	replication endonuclease	971843	973894	-
Hsero_0879		1			1.7977E+308	0.4226	>0.9999	1.7977E+308	0.4226	0.805	0	0	0	0	7.69658	0	HSERO_RS24300	transcriptional regulator	974612	974872	-
Hsero_0880		1			1			1			0	0	0	0	0	0	HSERO_RS04410	hypothetical protein	974863	975060	-
Hsero_0881		-1.7977E+308	0.4226	>0.9999	1.7977E+308	0.4226	>0.9999	3.81786	0.5493	0.87	6.29356	0	0	0	24.0279	0	HSERO_RS04415	hypothetical protein	975053	975295	-
Hsero_0882		1.32451	0.709	>0.9999	-1.00372	0.9961	>0.9999	1.3196	0.5694	0.8834	87.3996	86.2692	180.507	49.5183	155.717	73.4556	HSERO_RS04420	XRE family transcriptional regulator	975609	976046	+
Hsero_0883		-1.95145	0.2135	>0.9999	-1.23471	0.1866	>0.9999	-2.40948	0.1668	0.805	177.07	101.69	73.2018	69.6458	51.2143	64.479	HSERO_RS04425	hypothetical protein	976168	976833	+
Hsero_0884		1.16129	0.8898	>0.9999	-13.1483	0.283	>0.9999	-11.3222	0.3369	0.805	1.94968	12.0966	13.2992	3.01265	1.2406	0	HSERO_RS04430	phage late control protein	976834	978063	-
Hsero_0885		1			1			1			0	0	0	0	0	0	HSERO_RS04435	oxidoreductase	978063	978590	-
Hsero_0886		1.06833	0.9512	>0.9999	-1.09338	0.9517	>0.9999	-1.02345	0.9846	>0.9999	1.97384	4.45328	6.35798	0.508329	6.27987	0	HSERO_RS04440	tail protein	978604	981228	-
Hsero_0887		1			1			1			0	0	0	0	0	0	HSERO_RS04450	phage tail assembly protein	981351	981674	-
Hsero_0888		1			1			1			0	0	0	0	0	0	HSERO_RS04455	phage major tail tube protein	981734	982243	-
Hsero_0889		1			1.7977E+308	0.4226	>0.9999	1.7977E+308	0.4226	0.805	0	0	0	0	18.0501	0	HSERO_RS04460	tail sheath protein	982298	983473	-
Hsero_0890		1			1			1			0	0	0	0	0	0	HSERO_RS04465	hypothetical protein	983493	983804	-
Hsero_0891		1.7977E+308	0.4226	>0.9999	-1.7977E+308	0.4226	>0.9999	1			0	0	0	3.28236	0	0	HSERO_RS04470	hypothetical protein	983807	984481	-
Hsero_0892		1			1			1			0	0	0	0	0	0	HSERO_RS04475	hypothetical protein	984478	985014	-
Hsero_0893		1.0794	0.9574	>0.9999	-13.7748	0.4526	>0.9999	-12.7615	0.3475	0.805	5.75745	0.811856	7.09092	0	0	0.514776	HSERO_RS04480	tail protein	985020	986756	-
Hsero_0894		1			1			1			0	0	0	0	0	0	HSERO_RS04485	phage tail protein I	986762	987397	-
Hsero_0895		1			1			1			0	0	0	0	0	0	HSERO_RS04490	baseplate assembly protein	987390	988313	-
Hsero_0896		1			1			1			0	0	0	0	0	0	HSERO_RS04495	oxidoreductase	988310	988654	-
Hsero_0897		1.92097	0.456	>0.9999	3.52364	0.5482	>0.9999	6.7688	0.4879	0.8393	0	3.72205	3.75105	3.39889	25.1938	0	HSERO_RS04500	phage baseplate assembly protein V	988651	989295	-
Hsero_0898		-1.23929	0.7286	>0.9999	-2.41573	0.4627	>0.9999	-2.9938	0.1053	0.734	110.199	130.529	154.515	39.7321	66.615	13.7942	HSERO_RS04505	hypothetical protein	989443	989748	-
Hsero_0899		-1.7977E+308	0.4226	>0.9999	1			-1.7977E+308	0.4226	0.805	4.45375	0	0	0	0	0	HSERO_RS04510	phage virion morphogenesis protein	989779	990204	-
Hsero_0900		1			1			1			0	0	0	0	0	0	HSERO_RS04515	tail fiber protein	990243	990728	-
Hsero_0901		-4.4652	0.5279	>0.9999	-1.0596	0.9711	>0.9999	-4.73131	0.521	0.857	0	6.12687	1.37214	0	0	1.29496	HSERO_RS04520	lysozyme	990682	991251	-
Hsero_0902		1			1			1			0	0	0	0	0	0	HSERO_RS04525	lysozyme	991248	991778	-
Hsero_0903		1			1			1			0	0	0	0	0	0	HSERO_RS04530	hypothetical protein	991775	992185	-
Hsero_0904		1			1			1			0	0	0	0	0	0	HSERO_RS04535	tail protein X	992190	992399	-
Hsero_0905		1			1			1			0	0	0	0	0	0	HSERO_RS04540	head protein	992399	992890	-
Hsero_0906		-1.7977E+308	0.4226	>0.9999	1.7977E+308	0.4226	>0.9999	1.26815	0.8834	>0.9999	0	8.54655	0	0	0	10.8383	HSERO_RS04545	integrase	992978	993697	-
Hsero_0907		1			1			1			0	0	0	0	0	0	HSERO_RS04550	phage major capsid protein, P2 family	993697	994740	-
Hsero_0908		1			1			1			0	0	0	0	0	0	HSERO_RS04555	phage capsid protein	994790	995632	-
Hsero_0909		1.7977E+308	0.4226	>0.9999	-5.95552	0.4981	>0.9999	1.7977E+308	0.4226	0.805	0	0	5.33071	0	0.895087	0	HSERO_RS04560	terminase	995776	997557	+
Hsero_0910		1			1			1			0	0	0	0	0	0	HSERO_RS04565	phage portal protein	997557	998609	+
Hsero_0911		1.7977E+308	0.4226	>0.9999	-1.7977E+308	0.4226	>0.9999	1			0	0	15.3493	0	0	0	HSERO_RS24310	hypothetical protein	998612	998824	+
Hsero_0912		1.92472	0.4959	>0.9999	-7.57444	0.2776	>0.9999	-3.93535	0.1481	0.8014	14.4708	21.7656	54.838	14.9069	9.20794	0	HSERO_RS04575	response regulator	999019	999396	+
Hsero_0913		1.03678	0.9622	>0.9999	-2.50804	0.473	>0.9999	-2.41908	0.0889	0.7182	342.476	323.763	573.972	116.771	199.505	75.9054	NA	NA	999413	999790	-
Hsero_0914		-2.95806	0.3501	>0.9999	1.09353	0.4213	>0.9999	-2.70505	0.3693	0.805	163.114	47.7051	35.4853	35.7841	42.2853	35.6501	HSERO_RS04585	hypothetical protein	999952	1000674	-
Hsero_0915		-2.38406	0.2648	>0.9999	-1.19823	0.8702	>0.9999	-2.85666	0.1432	0.7953	134.449	89.8038	83.1293	10.9342	60.7864	17.7154	HSERO_RS24315	hypothetical protein	1000679	1001266	-
Hsero_0916		-3.44106	0.4721	>0.9999	2.83999	0.2183	>0.9999	-1.21165	0.839	>0.9999	79.6585	11.2326	26.4137	0	41.1836	33.8309	HSERO_RS04595	hypothetical protein	1001269	1001628	-
Hsero_0917		1.44058	0.7705	>0.9999	1.18362	0.899	>0.9999	1.70511	0.6386	0.9184	15.774	17.7942	46.3266	2.03116	50.1856	7.05178	HSERO_RS04600	DUF4123 domain-containing protein	1001612	1002118	-
Hsero_0918		-1.74471	0.5282	>0.9999	1.99914	0.6829	>0.9999	1.14583	0.9155	>0.9999	72.6527	30.7342	49.902	9.35525	118.463	0	HSERO_RS04605	PAAR domain-containing protein	1002118	1002531	-
Hsero_0919		1			1			1			0	0	0	0	0	0	NA	NA	1002690	1002863	+
Hsero_0920		-1.67952	0.2268	>0.9999	1.32146	0.3976	>0.9999	-1.27096	0.3628	0.805	112.285	80.0622	73.0591	41.4659	68.7517	82.5883	HSERO_RS04610	DUF262 domain-containing protein	1002956	1004071	+
Hsero_0921		-1.31377	0.6276	>0.9999	-1.71094	0.2709	>0.9999	-2.24779	0.3439	0.805	363.095	151.771	219.909	171.99	162.966	66.0883	HSERO_RS04615	hypothetical protein	1004056	1004715	+
Hsero_0922		1.28723	0.7945	>0.9999	-4.07346	0.4243	>0.9999	-3.16451	0.0738	0.6746	65.163	52.5063	132.289	19.179	8.88512	28.2989	NA	NA	1004985	1005383	-
Hsero_0923		-1.63943	0.6763	>0.9999	-1.22652	0.866	>0.9999	-2.0108	0.5411	0.8664	38.378	8.91332	26.5206	2.32556	18.6743	4.84431	HSERO_RS04620	AraC family transcriptional regulator	1005383	1006417	-
Hsero_0924	acs	-1.47571	0.7333	>0.9999	-1.28314	0.8371	>0.9999	-1.89354	0.4937	0.8417	5.96055	20.1719	16.9409	0.76752	4.74095	9.05989	HSERO_RS04625	AMP-binding protein	1006546	1008216	+
Hsero_0925		-4.21172	0.0895	>0.9999	3.77801	0.5509	>0.9999	-1.1148	0.9193	>0.9999	8.6675	9.7776	4.37947	0	16.5457	0	HSERO_RS04630	KR domain-containing protein	1008265	1009029	+
Hsero_0926	atoB	-14.4453	0.0835	>0.9999	2.99055	0.4744	>0.9999	-4.83032	0.1266	0.7593	13.9104	7.84601	1.50612	0	3.79343	0.710707	HSERO_RS04635	acetyl-CoA C-acyltransferase	1009108	1010310	+
Hsero_0927		-2.25977	0.3576	>0.9999	-2.5089	0.6114	>0.9999	-5.66955	0.0397	0.6204	18.6008	25.646	19.5802	0	2.63019	5.17409	HSERO_RS04640	acyl-CoA dehydrogenase	1010347	1011495	+
Hsero_0928	nitR	-1.05402	0.9241	>0.9999	-2.31479	0.1585	>0.9999	-2.43982	0.3421	0.805	54.5703	20.9862	42.2995	29.385	22.0969	8.87119	HSERO_RS04645	AraC family transcriptional regulator	1011591	1012514	-
Hsero_0929	oxdA	-5.7738	0.4315	>0.9999	-1.7977E+308	0.4226	>0.9999	-1.7977E+308	0.3507	0.805	26.7653	2.5161	5.07142	0	0	0	HSERO_RS04650	phenylacetaldoxime dehydratase	1012983	1014032	-
Hsero_0930		1.7977E+308	0.4226	>0.9999	-1.7977E+308	0.4226	>0.9999	1			0	0	2.19809	0	0	0	HSERO_RS04655	GTP-binding protein	1014058	1015299	-
Hsero_0931	nthB	1.7977E+308	0.4226	>0.9999	-1.7977E+308	0.4226	>0.9999	1			0	0	9.82834	0	0	0	HSERO_RS04660	nitrile hydratase subunit beta	1015296	1015955	-
Hsero_0932	nthA	-1.7977E+308	0.4226	>0.9999	1			-1.7977E+308	0.4226	0.805	10.4552	0	0	0	0	0	HSERO_RS04665	nitrile hydratase subunit alpha	1016017	1016616	-
Hsero_0933		-1.40391	0.7263	>0.9999	-1.7977E+308	0.4226	>0.9999	-1.7977E+308	0.0036	0.3174	1.62568	1.83389	2.46425	0	0	0	HSERO_RS04670	amidase	1016687	1018201	-
Hsero_0934	qbdB	8.73421	0.4718	>0.9999	-1.7977E+308	0.4226	>0.9999	-1.7977E+308	0.4226	0.805	0	1.41418	12.3517	0	0	0	HSERO_RS04675	transporter	1018655	1019566	+
Hsero_0935		-1.76191	0.7018	>0.9999	1.07463	0.9641	>0.9999	-1.63954	0.735	0.9699	61.2309	6.90731	38.673	0	41.5593	0	HSERO_RS04680	group 1 truncated hemoglobin	1019993	1020475	-
Hsero_0936	qbdB	2.31998	0.574	>0.9999	-3.08471	0.4899	>0.9999	-1.32963	0.8613	>0.9999	0	4.09878	8.26144	1.24764	3.08265	0	HSERO_RS04685	transporter	1020891	1021841	-
Hsero_0937		-13.8701	0.0281	>0.9999	-1.7977E+308	0.4226	>0.9999	-1.7977E+308	0.0194	0.5354	5.77634	4.3441	0.729659	0	0	0	HSERO_RS04690	acyl-CoA dehydrogenase	1022014	1023261	-
Hsero_0938		-10.5553	0.4626	>0.9999	15.112	0.4498	>0.9999	1.4317	0.8278	>0.9999	8.90039	0	0.843213	0	12.7427	0	HSERO_RS04695	AraC family transcriptional regulator	1023696	1024748	+
Hsero_0939	leuA2	-8.73673	0.4718	>0.9999	4.01283	0.2428	>0.9999	-2.1772	0.6476	0.9241	13.0147	0	0	1.48966	1.84031	4.13743	HSERO_RS04700	2-isopropylmalate synthase	1025779	1027506	-
Hsero_0940		4.09116	0.1679	>0.9999	1.54513	0.3174	>0.9999	6.32135	0.0843	0.7045	2.74414	0	4.15963	7.06708	10.4767	6.86993	HSERO_RS04705	AraC family transcriptional regulator	1027781	1028596	+
Hsero_0941		-3.26111	0.2611	>0.9999	1.67641	0.1227	>0.9999	-1.94529	0.3967	0.805	28.9352	11.0559	6.01315	6.24988	11.8786	8.67933	HSERO_RS04710	type VI secretion system tip protein VgrG	1028934	1031720	+
Hsero_0942		9.24288	0.1122	>0.9999	-3.19785	0.1924	>0.9999	2.89034	0.4258	0.8061	0	1.62623	9.83342	5.19763	3.66921	1.03115	HSERO_RS24110	hypothetical protein	1031717	1033450	+
Hsero_0943		1.25798	0.5623	>0.9999	-1.7977E+308	0.0439	>0.9999	-1.7977E+308	0.0602	0.6601	6.89258	11.663	9.14193	14.2005	0	0	HSERO_RS04720	hypothetical protein	1033447	1034055	+
Hsero_0944		1.74684	0.7462	>0.9999	-2.58073	0.6255	>0.9999	-1.47737	0.8141	>0.9999	0	16.8369	29.4114	0	11.3965	0	HSERO_RS04725	PAAR domain-containing protein	1034095	1034361	+
Hsero_0945		-1.50179	0.5783	>0.9999	1.23835	0.562	>0.9999	-1.21273	0.7365	0.9705	58.5929	22.0324	36.0817	17.6046	34.1763	32.306	HSERO_RS04730	LysR family transcriptional regulator	1034568	1035509	+
Hsero_0946		-1.15273	0.8376	>0.9999	-1.04847	0.9471	>0.9999	-1.2086	0.5888	0.8938	99.6429	61.7124	111.8	28.1772	55.9445	77.5616	HSERO_RS04735	HD-GYP domain-containing protein	1035551	1036777	-
Hsero_0947		-1.11092	0.9356	>0.9999	3.62035	0.3917	>0.9999	3.25888	0.4385	0.8148	0	5.61129	3.77001	1.28103	3.16514	15.1214	HSERO_RS04740	dienelactone hydrolase	1037340	1038260	+
Hsero_0948	fhuA	1.7977E+308	0.2342	>0.9999	11.0511	0.013	0.965	1.7977E+308	0.008	0.3996	0	0	7.19963	1.83479	54.4006	45.4395	HSERO_RS04745	TonB-dependent siderophore receptor	1038344	1040491	-
Hsero_0949		2.54596	0.2989	>0.9999	1.12379	0.9234	>0.9999	2.86113	0.6017	0.9001	2.07598	0	3.14682	2.13854	0	5.93967	HSERO_RS04750	sigma-54-dependent Fis family transcriptional regulator	1040618	1041760	-
Hsero_0950		1			1			1			0	0	0	0	0	0	HSERO_RS04760	FMN reductase	1042184	1042756	+
Hsero_0951		-1.7977E+308	0.4226	>0.9999	1			-1.7977E+308	0.4226	0.805	16.4244	0	0	0	0	0	HSERO_RS04765	dimethyl sulfone monooxygenase SfnG	1042819	1043976	+
Hsero_0952	livG	1			1			1			0	0	0	0	0	0	HSERO_RS04770	ABC transporter ATP-binding protein	1044065	1044856	+
Hsero_0953	livH	1			1			1			0	0	0	0	0	0	HSERO_RS04775	branched-chain amino acid ABC transporter permease	1044856	1045752	+
Hsero_0954	livM	1			1			1			0	0	0	0	0	0	HSERO_RS04780	branched-chain amino acid ABC transporter permease	1045754	1046797	+
Hsero_0955		1.7977E+308	0.4226	>0.9999	-1.7977E+308	0.4226	>0.9999	1			0	0	9.75059	0	0	0	HSERO_RS04785	ABC transporter permease	1046886	1048202	+
Hsero_0956		1			1.7977E+308	0.4226	>0.9999	1.7977E+308	0.4226	0.805	0	0	0	0	0	1.36592	HSERO_RS04790	SfnB family sulfur acquisition oxidoreductase	1048249	1049508	+
Hsero_0957	livF	1			1.7977E+308	0.4226	>0.9999	1.7977E+308	0.4226	0.805	0	0	0	0	9.2207	0	HSERO_RS04795	ABC transporter ATP-binding protein	1049510	1050271	+
Hsero_0958		-1.53961	0.7478	>0.9999	-1.96987	0.6197	>0.9999	-3.03282	0.4801	0.8371	22.5044	2.82074	15.1612	1.28792	4.77326	3.57712	HSERO_RS04800	LysR family transcriptional regulator	1050278	1051192	-
Hsero_0959	mmsB	-1.21098	0.8649	>0.9999	-11.1672	0.4213	>0.9999	-13.5232	0.2123	0.805	41.8076	128.222	133.677	6.72929	11.6386	0.934509	HSERO_RS04805	NAD(P)-dependent oxidoreductase	1051448	1052314	+
Hsero_0960		-3.93475	0.3975	>0.9999	-2.58073	0.6255	>0.9999	-10.1545	0.3043	0.805	26.0109	5.50168	8.00881	0	3.10332	0	HSERO_RS04810	aldehyde dehydrogenase	1052330	1053844	+
Hsero_0961		-1.04188	0.9795	>0.9999	-1.7977E+308	0.4226	>0.9999	-1.7977E+308	0.4226	0.805	0	7.1713	6.88304	0	0	0	HSERO_RS04815	DUF3100 domain-containing protein	1053939	1055273	+
Hsero_0962		1.48479	0.5498	>0.9999	-2.53124	0.2242	>0.9999	-1.70478	0.4548	0.8207	13.0741	34.106	22.9145	47.1382	12.4788	15.1965	HSERO_RS04820	C4-dicarboxylate ABC transporter	1055424	1056929	+
Hsero_0963		-1.28643	0.4932	>0.9999	-2.40832	0.227	>0.9999	-3.09813	0.021	0.5407	158.847	135.939	76.802	152.349	38.3393	56.8104	HSERO_RS04825	addiction module antidote protein, HigA family	1057049	1057357	+
Hsero_0964	adhA	-1.26627	0.3152	>0.9999	-5.99075	0.0237	0.9686	-7.58593	0.0361	0.6055	759.55	1021.01	650.646	755.497	41.964	192.755	HSERO_RS04830	alcohol dehydrogenase AdhP	1057440	1058465	-
Hsero_0965	glpR	-1.33267	0.7477	>0.9999	-1.90607	0.6501	>0.9999	-2.54016	0.1598	0.805	55.3733	82.7665	96.5266	7.13024	40.5198	13.8627	HSERO_RS04835	DeoR/GlpR transcriptional regulator	1058706	1059512	-
Hsero_0966	glpD2	-4.84092	0.0269	>0.9999	1.42246	0.7283	>0.9999	-3.4032	0.0557	0.6596	99.7455	101.631	34.1411	7.45775	47.0899	12.0828	HSERO_RS04840	glycerol-3-phosphate dehydrogenase	1059643	1061175	+
Hsero_0967		1.1142	0.9002	>0.9999	-1.99455	0.4911	>0.9999	-1.79013	0.4808	0.8372	19.287	55.6018	65.7804	17.6606	27.2723	14.5621	HSERO_RS04845	ABC transporter ATP-binding protein	1061225	1062325	+
Hsero_0968		-1.30456	0.5996	>0.9999	-2.15926	0.4713	>0.9999	-2.81689	0.1436	0.7955	17.3036	17.0798	19.6719	6.68439	1.37631	10.8299	HSERO_RS04850	ABC transporter ATP-binding protein	1062327	1063415	+
Hsero_0969		1.37919	0.6666	>0.9999	-3.33427	0.1877	>0.9999	-2.41755	0.5499	0.8702	5.11099	30.2693	29.0526	19.7438	14.6348	0	HSERO_RS04855	sugar ABC transporter permease	1063419	1064309	+
Hsero_0970		1.76142	0.7219	>0.9999	-1.01545	0.9923	>0.9999	1.73463	0.7275	0.965	2.73606	10.8027	23.8475	0	0	23.4847	HSERO_RS04860	carbohydrate ABC transporter permease	1064302	1065120	+
Hsero_0971		2.76946	0.2482	>0.9999	2.06784	0.6579	>0.9999	5.72679	0.5016	0.8466	22.9942	0	37.0336	26.648	131.683	0	HSERO_RS04865	membrane protein	1065123	1065407	+
Hsero_0972		-1.61713	0.5797	>0.9999	-1.37673	0.8088	>0.9999	-2.22635	0.4165	0.805	462.052	977.104	775.74	114.205	616.234	30.1848	HSERO_RS04870	carbohydrate ABC transporter substrate-binding protein	1065688	1067436	+
Hsero_0973	glpK	1.36053	0.8179	>0.9999	-1.86184	0.7058	>0.9999	-1.36846	0.7554	0.9766	18.1686	45.6491	85.1246	1.70146	43.0904	3.54427	HSERO_RS04875	glycerol kinase	1067707	1069194	+
Hsero_0974		1.29167	0.4298	>0.9999	-1.94877	0.2088	>0.9999	-1.50872	0.2092	0.805	66.7091	60.8663	101.119	63.6664	53.6838	30.875	HSERO_RS04880	HD-GYP domain-containing protein	1069255	1070475	-
Hsero_0975		1.57244	0.6679	>0.9999	-2.06764	0.5507	>0.9999	-1.31492	0.7257	0.9637	140.359	352.657	650.368	124.872	288.234	86.7062	NA	NA	1070776	1071012	+
Hsero_0976	cheD	1.34227	0.5727	>0.9999	1.02718	0.9824	>0.9999	1.37874	0.8097	>0.9999	5.36679	4.54061	9.15199	4.14638	13.6598	0	HSERO_RS04885	methyl-accepting chemotaxis protein	1071081	1072958	+
Hsero_0977	fsr	-1.22576	0.8614	>0.9999	-21.96	0.1469	>0.9999	-26.9178	0.3833	0.805	30.9353	2.18109	19.0501	7.96688	1.23028	0	HSERO_RS04890	MFS transporter	1073040	1074281	-
Hsero_0978		2.67179	0.3984	>0.9999	-1.4299	0.6635	>0.9999	1.86851	0.4054	0.805	10.8802	3.06842	28.8618	8.40603	17.3079	8.75521	HSERO_RS04895	AraC family transcriptional regulator	1074370	1075194	+
Hsero_0979		-1.2421	0.713	>0.9999	1.12379	0.9194	>0.9999	-1.10528	0.9199	>0.9999	16.3842	9.24132	15.0048	5.62598	21.7197	1.46492	HSERO_RS04900	hypothetical protein	1075376	1077217	+
Hsero_0980	aidB	-1.07976	0.9102	>0.9999	-9.78945	0.245	>0.9999	-10.5703	0.0807	0.6992	13.5415	23.7624	26.7985	7.74976	1.9148	1.61434	HSERO_RS04905	isovaleryl-CoA dehydrogenase	1077240	1078892	-
Hsero_0981		1.95457	0.3797	>0.9999	-5.07702	0.1242	>0.9999	-2.5975	0.415	0.805	11.558	2.8974	9.73327	18.5209	3.26865	2.29646	HSERO_RS04910	acyltransferase	1079009	1080979	-
Hsero_0982	cysM	1.5033	0.608	>0.9999	-2.09408	0.4227	>0.9999	-1.39299	0.5556	0.8749	35.3877	17.1086	59.3888	19.529	24.126	13.5601	HSERO_RS04915	cysteine synthase CysM	1081206	1082108	+
Hsero_0983		-1.55124	0.6285	>0.9999	-2.85277	0.4531	>0.9999	-4.42532	0.2358	0.805	139.927	53.2738	104.727	19.8197	11.1296	32.5284	HSERO_RS04925	DUF1415 domain-containing protein	1082891	1083487	-
Hsero_0984		1.14611	0.8921	>0.9999	-5.72653	0.4333	>0.9999	-4.99647	0.0573	0.6601	30.0193	29.6311	62.568	5.79824	11.9385	0	HSERO_RS04930	hypothetical protein	1083627	1084169	+
Hsero_0985		-2.16726	0.1492	>0.9999	-8.51784	0.2236	>0.9999	-18.4604	0.0073	0.3947	14.2144	12.5988	9.2342	3.13772	0	1.45247	HSERO_RS04935	aminoglycoside phosphotransferase	1084227	1085399	-
Hsero_0986	fbpC	2.02534	0.173	>0.9999	-1.08416	0.7772	>0.9999	1.86812	0.0101	0.4531	4.7016	3.97782	6.68136	10.8974	8.2271	7.98706	HSERO_RS04940	TonB-dependent siderophore receptor	1085404	1087575	-
Hsero_0987	mltB	1.03283	0.8675	>0.9999	-1.02008	0.97	>0.9999	1.0125	0.9812	>0.9999	29.7959	24.0086	31.4544	24.1165	14.8967	39.5804	HSERO_RS04945	lytic murein transglycosylase B	1087653	1088762	-
Hsero_0988		-1.70194	0.5812	>0.9999	-1.18209	0.8554	>0.9999	-2.01184	0.4039	0.805	74.4188	26.9839	51.3669	8.21371	30.4415	19.9614	NA	NA	1089075	1089923	-
Hsero_0989		-1.42695	0.7362	>0.9999	1.45962	0.8045	>0.9999	1.02289	0.9831	>0.9999	5.22596	10.3167	10.8922	0	14.964	0.934509	HSERO_RS04955	LysR family transcriptional regulator	1089969	1090835	-
Hsero_0990	mmr	1.7977E+308	0.4226	>0.9999	4.57795	0.4543	>0.9999	1.7977E+308	0.347	0.805	0	0	0	2.6317	1.08373	10.9641	HSERO_RS04960	MFS transporter	1091048	1092484	+
Hsero_0991		-2.36613	0.5346	>0.9999	-1.00354	0.9919	>0.9999	-2.3745	0.5287	0.8595	81.5078	10.8173	25.4371	13.5824	18.305	20.5769	HSERO_RS04965	ribosome biogenesis GTPase YlqF	1092625	1093587	+
Hsero_0992		-1.33685	0.2828	>0.9999	1.84632	0.5214	>0.9999	1.38111	0.6943	0.9448	33.5236	23.6357	21.1733	21.5836	15.9986	62.9445	HSERO_RS04970	MetQ/NlpA family ABC transporter substrate-binding protein	1093677	1094474	-
Hsero_0993		3.54616	0.0056	>0.9999	-2.37584	0.0439	>0.9999	1.49259	0.4034	0.805	6.52938	9.20705	27.2178	28.5861	8.30943	15.1787	HSERO_RS04975	ABC transporter permease	1094540	1095193	-
Hsero_0994		-1.78582	0.5154	>0.9999	-1.82913	0.3075	>0.9999	-3.2665	0.3599	0.805	18.0165	5.08098	5.97401	6.95976	1.43301	5.638	HSERO_RS04980	methionine ABC transporter ATP-binding protein	1095183	1096220	-
Hsero_0995		1.35407	0.5548	>0.9999	-1.79414	0.4119	>0.9999	-1.325	0.6849	0.9386	5.89855	11.09	14.9019	8.10172	10.0088	2.81275	HSERO_RS04985	porin	1096792	1098009	+
Hsero_0996	groEL1	-1.21988	0.4509	>0.9999	1.48673	0.4464	>0.9999	1.21874	0.6592	0.9288	97.9584	130.055	78.2415	108.673	93.0184	184.872	HSERO_RS04990	chaperonin GroEL	1098311	1099960	-
Hsero_0997	groES1	-1.11836	0.4176	>0.9999	1.2964	0.7279	>0.9999	1.1592	0.8323	>0.9999	408.838	355.508	312.015	371.438	191.498	694.533	HSERO_RS04995	co-chaperone GroES	1100085	1100375	-
Hsero_0998	mdpB	1.34035	0.6828	>0.9999	-1.61502	0.5715	>0.9999	-1.20492	0.7654	0.9817	421.139	224.008	222.218	642.507	140.772	394.654	HSERO_RS05000	microcystin-dependent protein	1101299	1102144	+
Hsero_0999		1.23475	0.3913	>0.9999	-1.6124	0.4643	>0.9999	-1.30586	0.7179	0.9595	140.929	91.4128	147.756	139.127	28.397	149.526	HSERO_RS05005	sel1 repeat family protein	1102194	1103180	+
Hsero_1000	fhaB	-1.27478	0.0927	>0.9999	-2.45549	0.0135	0.965	-3.13022	0.0116	0.4758	57.9541	51.2758	40.9097	44.7754	15.1846	19.7108	HSERO_RS05010	filamentous hemagglutinin N-terminal domain-containing protein	1103337	1108043	+
Hsero_1001	fhaC	-1.09756	0.8554	>0.9999	-3.07968	0.0364	>0.9999	-3.38012	0.2532	0.805	45.5371	18.2278	27.8331	30.2641	13.0858	5.77889	HSERO_RS05015	ShlB/FhaC/HecB family hemolysin secretion/activation protein	1108052	1109749	+
Hsero_1002	nodD	-1.86538	0.6212	>0.9999	2.53972	0.4092	>0.9999	1.36151	0.7084	0.9543	4.9346	19.4831	13.09	0	9.4198	23.825	HSERO_RS05020	LysR family transcriptional regulator	1109847	1110776	-
Hsero_1003		-1.00576	0.9967	>0.9999	1.13463	0.9298	>0.9999	1.12813	0.94	>0.9999	0	9.84611	8.50529	1.28446	11.1077	0	HSERO_RS05025	hypothetical protein	1111065	1111982	+
Hsero_1004		-1.41936	0.8052	>0.9999	-1.7977E+308	0.1629	>0.9999	-1.7977E+308	0.4226	0.805	8.19411	0	1.5526	4.22052	0	0	HSERO_RS05030	alpha/beta hydrolase	1112013	1113173	+
Hsero_1005		-6.80635	0.0864	>0.9999	-1.7977E+308	0.4226	>0.9999	-1.7977E+308	0.0469	0.6284	12.3693	19.535	4.68743	0	0	0	HSERO_RS05035	glyoxalase	1113202	1114128	+
Hsero_1006		1.7977E+308	0.4226	>0.9999	-1.7977E+308	0.4226	>0.9999	1			0	0	1.9602	0	0	0	HSERO_RS05040	Rieske (2Fe-2S) protein	1114173	1114511	+
Hsero_1007		1			1			1			0	0	0	0	0	0	HSERO_RS05045	FAD-binding protein	1114544	1115674	+
Hsero_1008		1			1			1			0	0	0	0	0	0	HSERO_RS05050	MFS transporter	1115752	1116906	+
Hsero_1009		1			1			1			0	0	0	0	0	0	HSERO_RS05055	cyclase family protein	1116903	1117718	+
Hsero_1010		1			1			1			0	0	0	0	0	0	HSERO_RS05060	cupin domain-containing protein	1117742	1118332	+
Hsero_1011		1			1			1			0	0	0	0	0	0	HSERO_RS05065	FAA hydrolase family protein	1118336	1119319	+
Hsero_1012		-1.7977E+308	0.4226	>0.9999	1.7977E+308	0.4226	>0.9999	-2.48542	0.635	0.9162	19.1783	0	0	0	0	7.71633	HSERO_RS05070	UDP-glucose 4-epimerase	1119316	1120278	+
Hsero_1013		-7.76598	0.4786	>0.9999	1.23539	0.8958	>0.9999	-6.28624	0.4936	0.8417	22.5753	0	0	2.90694	3.59122	0	NA	NA	1121086	1121379	+
Hsero_1014		1.39594	0.7977	>0.9999	-2.08958	0.6442	>0.9999	-1.4969	0.1984	0.805	20.8236	15.6604	0.876802	50.0525	10.3058	14.0673	HSERO_RS05075	GGDEF domain-containing protein	1121432	1122436	+
Hsero_1015		1.90703	0.7036	>0.9999	-9.88957	0.4655	>0.9999	-5.18586	0.4288	0.8086	15.8232	1.78498	33.5792	0	0	3.39542	HSERO_RS05080	PEP-CTERM sorting domain-containing protein	1122668	1123348	+
Hsero_1016		1.7977E+308	0.3427	>0.9999	1.05243	0.9721	>0.9999	1.7977E+308	0.4226	0.805	0	0	11.0411	1.15437	12.8349	0	HSERO_RS05085	ABC transporter permease	1123508	1124551	-
Hsero_1017		1.7977E+308	0.4226	>0.9999	5.8769	0.4993	>0.9999	1.7977E+308	0.4226	0.805	0	0	3.59573	0	21.1318	0	HSERO_RS05090	sugar ABC transporter ATP-binding protein	1124554	1126116	-
Hsero_1018		-1.686	0.7474	>0.9999	2.44548	0.6301	>0.9999	1.45046	0.8221	>0.9999	0	18.2251	9.62087	1.18877	26.4347	0	HSERO_RS05095	autoinducer 2 ABC transporter substrate-binding protein	1126203	1127210	-
Hsero_1019		-1.7977E+308	0.4226	>0.9999	1.7977E+308	0.4226	>0.9999	2.99975	0.5918	0.8947	16.0761	0	0	0	48.2241	0	HSERO_RS05100	ABC transporter permease	1127262	1128275	-
Hsero_1020	rbsK	-4.4652	0.5279	>0.9999	18.4703	0.4446	>0.9999	4.13649	0.5378	0.8659	0	8.13395	1.82163	0	33.646	0	HSERO_RS05105	ribokinase	1128303	1129262	-
Hsero_1021	rbsD	1.7977E+308	0.4226	>0.9999	2.51867	0.6316	>0.9999	1.7977E+308	0.4226	0.805	0	0	9.70793	0	24.4511	0	HSERO_RS05110	RbsD or FucU transporter	1129265	1129717	-
Hsero_1022		1.20533	0.5839	>0.9999	4.44657	0.4159	>0.9999	5.35958	0.398	0.805	5.39901	3.04524	5.72876	4.44936	39.8511	5.40654	HSERO_RS05115	aldehyde dehydrogenase	1129918	1132299	-
Hsero_1023	deoC	1.14048	0.8828	>0.9999	5.08039	0.4898	>0.9999	5.79409	0.4741	0.8328	15.8412	15.3172	30.8731	4.66244	175.678	4.85611	HSERO_RS05120	deoxyribose-phosphate aldolase	1132326	1133357	-
Hsero_1024	deoR	-1.67367	0.2908	>0.9999	-1.93152	0.3499	>0.9999	-3.23273	0.1977	0.805	16.4648	9.2868	8.31926	7.06708	6.9845	0.981419	HSERO_RS05125	DeoR/GlpR transcriptional regulator	1133620	1134435	+
Hsero_1025	map	1.02625	0.982	>0.9999	-1.4609	0.7609	>0.9999	-1.42353	0.6942	0.9448	55.8727	15.7572	67.7545	5.75563	37.33	12.9886	HSERO_RS05130	type I methionyl aminopeptidase	1134459	1135256	-
Hsero_1026	pecM	1.83599	0.7017	>0.9999	1.76307	0.7428	>0.9999	3.23698	0.5644	0.8823	7.7951	2.93115	19.6933	0	34.7207	0	HSERO_RS05135	ABC transporter permease	1135358	1136230	-
Hsero_1027		1.04743	0.97	>0.9999	-2.38409	0.646	>0.9999	-2.27613	0.4388	0.8149	3.84558	8.67622	13.1157	0	0	5.50136	HSERO_RS05140	MarR family transcriptional regulator	1136293	1136817	+
Hsero_1028		1.7951	0.6933	>0.9999	-7.95608	0.3916	>0.9999	-4.4321	0.5289	0.8595	0	5.72675	9.2342	1.04591	1.29211	0	HSERO_RS05145	MFS transporter	1136841	1138013	-
Hsero_1029		-1.03996	0.972	>0.9999	1.4306	0.7719	>0.9999	1.37562	0.8107	>0.9999	2.06675	18.6516	15.6641	4.25806	2.63019	25.8705	HSERO_RS05150	galactonate dehydratase	1138305	1139453	-
Hsero_1030	dgoAa	-1.89358	0.302	>0.9999	-1.7977E+308	0.1173	>0.9999	-1.7977E+308	0.0697	0.6601	6.64612	3.74866	3.77788	1.7116	0	0	HSERO_RS05155	2-dehydro-3-deoxy-6-phosphogalactonate aldolase	1139550	1140188	-
Hsero_1031	dgoK	-2.54393	0.2922	>0.9999	1.00747	0.9963	>0.9999	-2.52507	0.2962	0.805	4.80698	6.77829	4.55408	0	4.58809	0	HSERO_RS05160	2-dehydro-3-deoxygalactonokinase	1140221	1141180	-
Hsero_1032	galM	-1.7977E+308	0.1719	>0.9999	1.7977E+308	0.4226	>0.9999	-17.0046	0.1903	0.805	18.9824	6.69176	0	0	1.50984	0	HSERO_RS05165	aldose 1-epimerase	1141194	1142168	-
Hsero_1033		-2.24034	0.3505	>0.9999	-2.28607	0.6382	>0.9999	-5.12158	0.0308	0.5897	64.0658	78.9628	63.8424	0	21.1378	6.78891	HSERO_RS05170	LacI family transcriptional regulator	1142671	1143645	+
Hsero_1034		-1.14492	0.9327	>0.9999	-1.29036	0.8752	>0.9999	-1.47737	0.8141	>0.9999	0	8.98095	7.84415	0	6.07903	0	HSERO_RS05175	sugar ABC transporter ATP-binding protein	1143757	1145307	+
Hsero_1035		-2.7628	0.3613	>0.9999	2.77963	0.6081	>0.9999	1.00609	0.996	>0.9999	8.71265	3.6857	0	4.4876	12.4739	0	HSERO_RS05180	ABC transporter permease	1145304	1146383	+
Hsero_1036		-4.37447	0.2038	>0.9999	-1.7977E+308	0.4226	>0.9999	-1.7977E+308	0.1016	0.7315	66.1107	32.1456	22.4613	0	0	0	HSERO_RS05185	sugar ABC transporter permease YjfF	1146380	1147402	+
Hsero_1037		-1.78408	0.3634	>0.9999	-1.5808	0.6739	>0.9999	-2.82027	0.0814	0.6997	527.409	493.741	477.685	94.6833	279.895	82.1803	HSERO_RS05190	sugar ABC transporter substrate-binding protein	1147622	1148695	+
Hsero_1038		-2.34789	0.2568	>0.9999	1.05852	0.9529	>0.9999	-2.21808	0.2107	0.805	190.419	125.304	114.855	19.6157	106.02	36.3209	HSERO_RS05195	xylose ABC transporter ATP-binding protein	1148902	1150458	+
Hsero_1039		-2.12215	0.2489	>0.9999	-1.3517	0.6945	>0.9999	-2.8685	0.0744	0.6772	53.0869	77.6301	48.4313	13.1653	23.7709	21.7988	HSERO_RS05200	sugar ABC transporter permease	1150533	1151750	+
Hsero_1040		-1.34675	0.7175	>0.9999	-2.1411	0.6119	>0.9999	-2.88353	0.1714	0.805	95.403	72.2833	112.777	11.7347	52.5514	5.60181	HSERO_RS05205	dihydroxy-acid dehydratase	1151844	1153601	+
Hsero_1041		-1.41409	0.5548	>0.9999	-3.49933	0.3604	>0.9999	-4.94837	0.0332	0.5914	45.2421	52.6315	54.6489	14.5642	3.5985	16.1805	HSERO_RS05210	SDR family NAD(P)-dependent oxidoreductase	1153665	1154450	+
Hsero_1042		-1.1921	0.7867	>0.9999	1.39407	0.6901	>0.9999	1.16942	0.8133	>0.9999	129.393	72.9824	129.524	40.239	175.542	61.1195	HSERO_RS05215	LysR family transcriptional regulator	1154748	1155689	-
Hsero_1043		-1.86717	0.3788	>0.9999	-5.02408	0.3591	>0.9999	-9.38083	0.0477	0.6284	329.816	219.514	246.639	47.5657	22.3856	36.1732	HSERO_RS05220	porin	1156070	1157137	+
Hsero_1044		-1.91822	0.1792	>0.9999	-4.92241	0.249	>0.9999	-9.44226	0.0137	0.5013	23.2553	23.3188	17.6254	6.65445	4.93252	0	HSERO_RS05225	SMP-30/gluconolactonase/LRE family protein	1157330	1158208	+
Hsero_1045		1.04319	0.9631	>0.9999	-10.1707	0.2352	>0.9999	-9.74959	0.2881	0.805	5.31563	22.4866	22.1583	6.84476	0	2.85163	HSERO_RS05230	IclR family transcriptional regulator	1158228	1159076	-
Hsero_1046		-1.89797	0.3448	>0.9999	1.66157	0.6951	>0.9999	-1.14227	0.8744	>0.9999	39.6137	29.7915	30.7385	5.82962	54.0141	6.74642	HSERO_RS05235	L-fuconate dehydratase	1159430	1160707	+
Hsero_1047		-10.3201	0.1716	>0.9999	4.14424	0.5285	>0.9999	-2.49024	0.4163	0.805	48.5126	19.315	2.16284	4.40951	27.2374	0	HSERO_RS05240	short chain dehydrogenase	1160755	1161531	+
Hsero_1048		-2.53862	0.3293	>0.9999	-1.7977E+308	0.2887	>0.9999	-1.7977E+308	0.1221	0.7484	39.617	89.382	43.1626	7.65203	0	0	HSERO_RS05245	L-rhamnose mutarotase	1161539	1161901	+
Hsero_1049		-1.91654	0.4562	>0.9999	1.08522	0.9386	>0.9999	-1.76605	0.2815	0.805	37.9541	59.7628	48.5424	2.44361	37.2322	18.0986	HSERO_RS05250	sugar ABC transporter ATP-binding protein	1162060	1163622	+
Hsero_1050		1.04158	0.9743	>0.9999	1.67911	0.7614	>0.9999	1.74893	0.7196	0.9596	4.48239	12.6412	17.8356	0	29.948	0	HSERO_RS05255	ABC transporter permease	1163660	1164703	+
Hsero_1051		-2.79989	0.3161	>0.9999	-3.71892	0.5031	>0.9999	-10.4126	0.1429	0.7953	217.854	99.4071	105.747	7.56469	29.5937	0.875436	HSERO_RS05260	LacI family transcriptional regulator	1164790	1165728	+
Hsero_1052		-2.26375	0.2098	>0.9999	1.20479	0.8768	>0.9999	-1.87897	0.4211	0.805	26.0565	35.2725	21.7234	5.36834	29.844	2.79567	HSERO_RS05265	amidohydrolase	1165852	1166721	+
Hsero_1053		-1.53663	0.5034	>0.9999	-1.77677	0.5629	>0.9999	-2.73024	0.0455	0.6244	285.257	371.593	348.75	78.7106	136.134	104.449	HSERO_RS05270	TetR/AcrR family transcriptional regulator	1166740	1167360	-
Hsero_1054		-1.54732	0.6481	>0.9999	-1.28701	0.8535	>0.9999	-1.99142	0.5105	0.8524	91.8724	37.014	74.6048	8.69151	62.0385	2.68224	HSERO_RS05275	NAD/FAD-binding protein	1167539	1168825	+
Hsero_1055		-1.32362	0.7354	>0.9999	-1.91963	0.6527	>0.9999	-2.54086	0.3327	0.805	26.5023	46.3398	48.2074	6.82524	28.6683	0	HSERO_RS05280	DUF1365 domain-containing protein	1168822	1169673	+
Hsero_1056	cfa	-1.78237	0.6248	>0.9999	2.20684	0.6678	>0.9999	1.23815	0.8757	>0.9999	35.5417	11.1371	26.1892	0	57.7952	0	HSERO_RS05285	class I SAM-dependent methyltransferase	1169670	1170881	+
Hsero_1057		2.15094	0.614	>0.9999	-1.22685	0.891	>0.9999	1.75322	0.699	0.9475	14.4834	20.4229	71.3512	3.72995	59.9034	1.29496	HSERO_RS05290	DUF3833 domain-containing protein	1170885	1171454	+
Hsero_1058		-1.74569	0.3961	>0.9999	2.12076	0.6635	>0.9999	1.21485	0.8767	>0.9999	29.1526	38.8657	32.1383	6.82524	82.6322	0	HSERO_RS05295	short-chain dehydrogenase	1171451	1172302	+
Hsero_1059		-2.71838	0.1596	>0.9999	-1.21658	0.8845	>0.9999	-3.30713	0.1671	0.805	287.798	223.203	160.186	27.7941	154.515	0	HSERO_RS05300	nuclear transport factor 2 family protein	1172302	1172721	+
Hsero_1060		-1.927	0.4571	>0.9999	1.43808	0.8143	>0.9999	-1.33999	0.7447	0.9731	27.3636	32.5831	31.1088	0	42.562	2.17475	HSERO_RS05305	MgtC/SapB family protein	1172718	1173434	-
Hsero_1061		1.6079	0.7469	>0.9999	-1.42527	0.8069	>0.9999	1.12813	0.94	>0.9999	0	8.69621	12.6591	1.32353	9.81048	0	HSERO_RS05310	AraC family transcriptional regulator	1173723	1174607	+
Hsero_1062		-10.4331	0.1111	>0.9999	-5.29798	0.509	>0.9999	-55.2745	0.0897	0.7192	32.6822	17.016	4.76351	0	0	0.899118	HSERO_RS05315	LacI family transcriptional regulator	1174765	1175673	+
Hsero_1063		-1.7977E+308	0.4226	>0.9999	1.7977E+308	0.4226	>0.9999	4.51253	0.5266	0.8591	0	0.91375	0	0	4.12333	0	HSERO_RS05320	sugar ABC transporter ATP-binding protein	1175728	1177248	+
Hsero_1064	rbsC	1			1			1			0	0	0	0	0	0	HSERO_RS05325	ribose ABC transporter permease	1177238	1178224	+
Hsero_1065	rbtD	1			1			1			0	0	0	0	0	0	HSERO_RS05330	SDR family NAD(P)-dependent oxidoreductase	1178277	1179008	+
Hsero_1066	araB	2.42274	0.0491	>0.9999	-3.69816	0.0509	>0.9999	-1.52644	0.5809	0.8906	3.019	5.95991	10.8686	10.8849	4.80255	1.07972	HSERO_RS05335	ribulokinase	1179050	1180696	+
Hsero_1067		-1.30315	0.7676	>0.9999	1.519	0.756	>0.9999	1.16563	0.8933	>0.9999	9.03255	3.39647	7.98685	1.55079	13.4108	1.0768	HSERO_RS05340	KR domain-containing protein	1180711	1181436	+
Hsero_1068		-1.58229	0.7242	>0.9999	2.68024	0.5618	>0.9999	1.6939	0.72	0.9598	6.70204	60.4832	35.5568	6.90399	106.614	7.19078	HSERO_RS05345	glycine zipper 2TM domain-containing protein	1181566	1181781	-
Hsero_1069	metX	-2.35552	0.3502	>0.9999	1.44158	0.6959	>0.9999	-1.63399	0.3983	0.805	13.069	24.5713	14.8577	1.1219	15.2458	7.79001	HSERO_RS05350	hypothetical protein	1182029	1183108	+
Hsero_1070		-1.05736	0.9588	>0.9999	-1.51389	0.728	>0.9999	-1.60072	0.5415	0.8664	14.8617	43.5892	50.6872	4.59285	22.6959	13.8194	HSERO_RS05355	hypothetical protein	1183108	1183845	+
Hsero_1071		-7.39717	0.4141	>0.9999	2.91476	0.0306	>0.9999	-2.53783	0.5486	0.8697	60.9533	5.09333	4.27752	4.65111	11.4919	14.5329	HSERO_RS05360	AraC family transcriptional regulator	1183879	1184913	-
Hsero_1072	araJ	1.34372	0.8564	>0.9999	3.35823	0.5703	>0.9999	4.51253	0.5266	0.8591	0	1.0705	1.43846	0	4.83067	0	HSERO_RS05365	MFS transporter	1184972	1186240	+
Hsero_1073	gst	1			1.7977E+308	0.4226	>0.9999	1.7977E+308	0.4226	0.805	0	0	0	0	4.32171	0	HSERO_RS05370	glutathione S-transferase	1186452	1187072	+
Hsero_1074		1.7977E+308	0.4226	>0.9999	-1.7977E+308	0.4226	>0.9999	1			0	0	7.24903	0	0	0	HSERO_RS05375	pyridoxamine 5'-phosphate oxidase	1187120	1188085	+
Hsero_1075		1.02708	0.9753	>0.9999	-17.5244	0.3384	>0.9999	-17.0624	0.0042	0.3174	15.333	15.8554	28.0842	3.94876	0	1.8279	HSERO_RS05380	LysR family transcriptional regulator	1188155	1189045	+
Hsero_1076		1.03252	0.9549	>0.9999	-3.72361	0.3223	>0.9999	-3.60633	0.1214	0.7484	32.7455	31.6624	49.6364	16.8661	17.8597	0	HSERO_RS05390	PIN domain nuclease	1189384	1189779	+
Hsero_1077	gabD1	-1.53577	0.6001	>0.9999	-1.7977E+308	0.1629	>0.9999	-1.7977E+308	0.1719	0.805	13.477	4.75095	3.19198	8.67692	0	0	HSERO_RS05395	NADP-dependent succinate-semialdehyde dehydrogenase I	1189835	1191289	-
Hsero_1078	potC	-1.7977E+308	0.1221	>0.9999	1.7977E+308	0.4226	>0.9999	1.17251	0.9017	>0.9999	2.69637	6.08342	0	0	10.2944	0	HSERO_RS05400	ABC transporter permease	1191316	1192149	-
Hsero_1079	potH	-1.18142	0.8728	>0.9999	-7.74218	0.4788	>0.9999	-9.14678	0.0159	0.5103	5.63621	5.2984	9.25546	0	1.19546	0	HSERO_RS05405	ABC transporter permease	1192202	1193485	-
Hsero_1080	potD	-1.42081	0.7308	>0.9999	4.02988	0.5415	>0.9999	2.83633	0.5852	0.891	2.2412	3.79236	4.24657	0	17.1131	0	HSERO_RS05410	ABC transporter substrate-binding protein	1193716	1194759	-
Hsero_1081	potA	-9.01018	0.2455	>0.9999	-2.59611	0.3719	>0.9999	-23.3915	0.2222	0.805	48.1781	14.1779	4.76279	2.15782	2.66576	0	HSERO_RS05415	ABC transporter ATP-binding protein	1194994	1196124	-
Hsero_1082	goaG	-1.99155	0.3857	>0.9999	-10.637	0.2708	>0.9999	-21.1842	0.109	0.7386	9.41272	19.1129	11.4144	2.90891	0	1.34655	HSERO_RS05420	4-aminobutyrate--2-oxoglutarate transaminase	1196209	1197489	-
Hsero_1083		4.97039	0.0665	>0.9999	-2.47377	0.1748	>0.9999	2.00924	0.613	0.9038	0	1.79619	4.82717	4.1006	3.03951	0.569458	HSERO_RS05425	PLP-dependent aminotransferase family protein	1197605	1199155	+
Hsero_1084	adh	-1.68014	0.6485	>0.9999	-2.11919	0.68	>0.9999	-3.56054	0.3232	0.805	2.31951	6.54145	5.27394	0	0	2.48866	HSERO_RS05430	zinc-binding alcohol dehydrogenase family protein	1199288	1200289	+
Hsero_1085		-1.55278	0.3568	>0.9999	-1.56094	0.4717	>0.9999	-2.4238	0.1105	0.7413	120.821	83.6361	90.1845	41.4874	53.583	30.7713	HSERO_RS05435	HlyC/CorC family transporter	1200496	1201818	+
Hsero_1086		5.55313	0.2339	>0.9999	-1.8459	0.5826	>0.9999	3.00836	0.5912	0.8947	0	7.15887	28.8586	10.8955	21.5364	0	NA	NA	1201994	1202452	-
Hsero_1087		-1.3361	0.5596	>0.9999	-2.21117	0.3743	>0.9999	-2.95436	0.0165	0.5201	36.7036	32.2632	38.1144	13.5035	9.70593	13.6382	HSERO_RS05445	hypothetical protein	1202536	1208184	-
Hsero_1088		-1.37743	0.6578	>0.9999	-1.40531	0.8013	>0.9999	-1.93572	0.4431	0.817	3.33402	3.82588	4.48741	0.710584	3.65771	0.0411167	HSERO_RS05450	hypothetical protein	1208609	1232659	-
Hsero_1089	ggt	1.20734	0.6355	>0.9999	-1.83074	0.2933	>0.9999	-1.51634	0.5111	0.8524	39.8699	21.685	44.2476	30.0701	29.8999	10.6944	HSERO_RS05455	gamma-glutamyltransferase	1233312	1235069	-
Hsero_1090		1.19807	0.778	>0.9999	1.00771	0.9891	>0.9999	1.2073	0.7835	0.9935	2.21449	6.24529	6.71356	3.42184	7.04552	3.16798	HSERO_RS05460	LacI family DNA-binding transcriptional regulator	1235310	1236368	-
Hsero_1091		-3.28523	0.5742	>0.9999	-1.7977E+308	0.4226	>0.9999	-1.7977E+308	0.4226	0.805	0	3.03779	0	0.924682	0	0	HSERO_RS05470	permease	1237067	1238419	+
Hsero_1092		1.52199	0.7306	>0.9999	1.13263	0.896	>0.9999	1.72384	0.2299	0.805	3.16284	4.45991	10.7872	0.814538	8.0502	5.09024	HSERO_RS05475	gluconokinase	1238476	1240038	+
Hsero_1093	idnO	-9.46349	0.4656	>0.9999	4.84713	0.0465	>0.9999	-1.95239	0.6751	0.9329	0	23.707	1.06186	1.44325	7.13191	5.01066	HSERO_RS05480	KR domain-containing protein	1240197	1240991	+
Hsero_1094	idnD	4.20601	0.4627	>0.9999	-5.16914	0.4497	>0.9999	-1.22899	0.8486	>0.9999	2.25206	1.27025	13.6549	1.15996	2.86601	0	HSERO_RS05485	L-idonate 5-dehydrogenase	1241020	1242057	+
Hsero_1095	tsr	-1.16191	0.8094	>0.9999	-3.14243	0.3672	>0.9999	-3.65121	0.0039	0.3174	47.6861	44.8279	63.2482	16.3744	11.1258	14.2121	HSERO_RS05490	methyl-accepting chemotaxis protein	1242286	1243839	+
Hsero_1096	talB	-1.0672	0.8541	>0.9999	-28.9089	0.094	>0.9999	-30.8516	0.0021	0.3174	39.2683	35.9918	46.5029	24.0181	1.56167	0.877748	HSERO_RS05500	transaldolase	1245187	1246122	-
Hsero_1097		-1.08569	0.9288	>0.9999	-1.20521	0.8436	>0.9999	-1.30849	0.8033	>0.9999	5.25551	23.7144	19.916	6.76734	3.34413	18.7959	HSERO_RS05505	MurR/RpiR family transcriptional regulator	1246224	1247084	-
Hsero_1098	zwf	1.33075	0.8256	>0.9999	-1.59817	0.7392	>0.9999	-1.20096	0.8937	>0.9999	16.7249	1.8867	22.183	2.58434	14.8991	0.598153	HSERO_RS05510	glucose-6-phosphate dehydrogenase	1247122	1248588	-
Hsero_1099	pgi	-1.1575	0.6828	>0.9999	1.47501	0.1732	>0.9999	1.27431	0.336	0.805	40.3631	26.1391	35.1238	22.3297	40.9033	43.8413	HSERO_RS05515	glucose-6-phosphate isomerase	1248665	1250329	-
Hsero_1100	edd	1.02993	0.9778	>0.9999	1.00689	0.9961	>0.9999	1.03703	0.9707	>0.9999	12.1102	17.4561	29.0652	1.38613	28.2549	2.40618	HSERO_RS05520	phosphogluconate dehydratase	1250683	1252554	+
Hsero_1101	eda	-1.46466	0.4158	>0.9999	-3.02927	0.3156	>0.9999	-4.43686	0.0686	0.6601	63.8228	51.1557	56.0097	22.492	23.5117	2.4027	HSERO_RS05525	ketohydroxyglutarate aldolase	1252551	1253180	+
Hsero_1102	lgt	-1.94725	0.3777	>0.9999	-14.0501	0.0312	>0.9999	-27.359	0.1528	0.8047	13.4428	33.362	10.1885	13.8479	1.71076	0	HSERO_RS05530	prolipoprotein diacylglyceryl transferase	1253395	1254231	-
Hsero_1103		1.59605	0.4721	>0.9999	-1.7977E+308	0.0038	0.6088	-1.7977E+308	0.2745	0.805	2.52769	12.8314	11.4946	13.0193	0	0	HSERO_RS05535	LysR family transcriptional regulator	1254326	1255228	-
Hsero_1104		1.26001	0.5787	>0.9999	-13.4303	0.0982	>0.9999	-10.6589	0.0009	0.3174	238.202	250.389	211.309	404.319	20.6687	25.1701	HSERO_RS05540	cytochrome c'	1255459	1255773	+
Hsero_1105	tktC	-2.16933	0.5212	>0.9999	-1.20265	0.8582	>0.9999	-2.60894	0.52	0.857	2.31373	13.0503	3.50721	3.57518	5.889	0	HSERO_RS05545	transketolase	1255837	1256841	-
Hsero_1106	tktB	1.7977E+308	0.4226	>0.9999	-1.7977E+308	0.4226	>0.9999	1			0	0	2.02017	0	0	0	HSERO_RS05550	transketolase	1256838	1257683	-
Hsero_1107	dctQM	1.7977E+308	0.4226	>0.9999	1.67911	0.7614	>0.9999	1.7977E+308	0.4226	0.805	0	0	1.5409	0	2.58735	0	HSERO_RS05555	ABC transporter permease	1257724	1259580	-
Hsero_1108	dctP	1			1			1			0	0	0	0	0	0	HSERO_RS05560	ABC transporter substrate-binding protein	1259577	1260623	-
Hsero_1109		-6.19085	0.1213	>0.9999	-1.7977E+308	0.4226	>0.9999	-1.7977E+308	0.0697	0.6601	8.80436	4.96599	2.22431	0	0	0	HSERO_RS05565	SDR family NAD(P)-dependent oxidoreductase	1260697	1261446	-
Hsero_1110		-1.35748	0.7549	>0.9999	-1.37237	0.7947	>0.9999	-1.86296	0.2958	0.805	12.8127	24.5713	26.2194	1.31988	8.15286	11.9141	HSERO_RS05570	LysR family transcriptional regulator	1261673	1262560	+
Hsero_1111		-1.48057	0.6982	>0.9999	-1.03419	0.9765	>0.9999	-1.5312	0.5948	0.8955	56.4481	22.1488	49.2931	3.79233	39.0419	12.2885	HSERO_RS05575	hypothetical protein	1262870	1263805	-
Hsero_1112		1.46407	0.3834	>0.9999	-1.10843	0.8158	>0.9999	1.32084	0.4612	0.8253	18.9429	16.5124	33.2822	18.6267	29.586	17.2448	HSERO_RS05580	cardiolipin synthase	1263839	1265257	-
Hsero_1113		1.66062	0.7518	>0.9999	1.25383	0.8474	>0.9999	2.08213	0.4748	0.833	4.05092	0.571218	7.6756	0	7.08852	2.53536	HSERO_RS05585	nitric oxide synthase	1265506	1268058	-
Hsero_1114		-1.3078	0.6845	>0.9999	-1.00582	0.9937	>0.9999	-1.31541	0.7612	0.9788	16.1782	47.1465	27.5887	20.8322	39.4617	8.67901	HSERO_RS05590	alpha/beta hydrolase	1268220	1269053	-
Hsero_1115		2.61401	0.2481	>0.9999	-1.05197	0.8702	>0.9999	2.48488	0.3473	0.805	4.97421	0	6.59752	6.40513	7.91286	4.44746	HSERO_RS05595	LysR family transcriptional regulator	1269077	1269997	-
Hsero_1116	pcaK	1.563	0.7335	>0.9999	-8.25924	0.4419	>0.9999	-5.28424	0.0785	0.6933	18.0573	24.444	63.6391	2.79021	8.04303	0	HSERO_RS05600	MFS transporter	1270200	1271543	+
Hsero_1117	hmgA	-1.0897	0.9339	>0.9999	-12.7205	0.4033	>0.9999	-13.8615	0.1276	0.7614	10.8766	5.11237	13.7392	0.9337	1.15349	0	HSERO_RS05605	homogentisate 1,2-dioxygenase	1271540	1272877	+
Hsero_1118	mhpD	1.52636	0.764	>0.9999	-6.76498	0.3861	>0.9999	-4.4321	0.5289	0.8595	0	5.08263	6.82965	0.928268	1.14678	0	HSERO_RS05610	fumarylacetoacetase	1272874	1274220	+
Hsero_1119	gst	1.77555	0.6422	>0.9999	-2.21754	0.57	>0.9999	-1.24893	0.4815	0.8374	23.0145	25.9621	78.4934	8.46716	25.1047	14.1102	HSERO_RS05615	maleylacetoacetate isomerase	1274256	1274903	+
Hsero_1120		1.94098	0.5346	>0.9999	-2.16495	0.506	>0.9999	-1.11539	0.7897	0.9954	46.9237	59.5501	170.411	36.2532	64.6923	30.7667	HSERO_RS05620	MaoC family dehydratase	1274919	1275431	-
Hsero_1121		-1.13975	0.6902	>0.9999	-1.3441	0.4433	>0.9999	-1.53195	0.1107	0.7413	159.96	205.117	203.164	117.148	114.507	123.802	HSERO_RS05625	flagellar hook protein	1275566	1277596	-
Hsero_1122		-4.11327	0.2335	>0.9999	-1.1322	0.7403	>0.9999	-4.65704	0.223	0.805	212.614	81.4566	42.5659	28.9272	22.9735	40.1718	HSERO_RS05630	Lrp/AsnC family transcriptional regulator	1277925	1278419	-
Hsero_1123		-1.7977E+308	0.1707	>0.9999	1			-1.7977E+308	0.1707	0.805	3.53589	9.97187	0	0	0	0	HSERO_RS05635	aspartate aminotransferase family protein	1278563	1279939	-
Hsero_1124		-3.58591	0.126	>0.9999	-1.38962	0.8411	>0.9999	-4.98305	0.0611	0.6601	12.6385	11.4057	6.70519	0	4.82519	0	HSERO_RS05640	N-acetyltransferase	1280119	1281021	-
Hsero_1125	gabD2	4.56216	0.3789	>0.9999	-14.3394	0.2967	>0.9999	-3.14312	0.5825	0.8906	3.31516	0	12.563	2.56129	1.05473	0	HSERO_RS05645	NAD-dependent succinate-semialdehyde dehydrogenase	1281071	1282552	-
Hsero_1126	dadA	-1.62967	0.3798	>0.9999	-2.44443	0.2577	>0.9999	-3.98362	0.1007	0.7315	3.73483	6.31975	4.246	1.92368	1.18825	1.33573	HSERO_RS05650	FAD-binding oxidoreductase	1282628	1283920	-
Hsero_1127	serA	-1.1437	0.891	>0.9999	-7.57444	0.2776	>0.9999	-8.66292	0.3053	0.805	2.47387	11.1628	9.37486	2.54841	1.57415	0	HSERO_RS05655	glyoxylate/hydroxypyruvate reductase A	1284135	1285061	-
Hsero_1128		1.7977E+308	0.4226	>0.9999	-1.7977E+308	0.4226	>0.9999	1			0	0	2.91327	0	0	0	HSERO_RS05660	N-acetyltransferase	1285082	1285969	-
Hsero_1129	hadL	5.05373	0.3526	>0.9999	-6.844	0.3289	>0.9999	-1.35425	0.5112	0.8524	3.20834	5.42888	7.29491	36.3552	4.083	2.29487	HSERO_RS05665	haloacid dehalogenase type II	1286598	1287266	+
Hsero_1130		-1.73881	0.6192	>0.9999	-1.87141	0.6672	>0.9999	-3.25402	0.3067	0.805	25.9993	8.62624	19.1256	0.787729	6.81209	3.82877	HSERO_RS05670	ABC transporter substrate-binding protein	1287409	1289031	+
Hsero_1131		-1.33819	0.8339	>0.9999	-1.7977E+308	0.4226	>0.9999	-1.7977E+308	0.3154	0.805	9.63888	1.35917	8.2186	0	0	0	HSERO_RS05675	ABC transporter permease	1289247	1290203	+
Hsero_1132		3.35931	0.5702	>0.9999	-1.7977E+308	0.4226	>0.9999	-1.7977E+308	0.4226	0.805	0	1.45339	4.88238	0	0	0	HSERO_RS05680	ABC transporter permease	1290200	1291081	+
Hsero_1133		1.3167	0.8345	>0.9999	-1.7977E+308	0.4226	>0.9999	-1.7977E+308	0.0437	0.6204	9.12831	5.88424	19.767	0	0	0	HSERO_RS05685	ABC transporter ATP-binding protein	1291086	1293023	+
Hsero_1134		-4.4652	0.5279	>0.9999	-1.7977E+308	0.4226	>0.9999	-1.7977E+308	0.4226	0.805	0	10.0913	2.25999	0	0	0	HSERO_RS05690	DUF861 domain-containing protein	1293254	1293988	+
Hsero_1135	dadA	-1.15765	0.9273	>0.9999	-1.78666	0.7378	>0.9999	-2.06831	0.6876	0.94	0	7.2136	6.23127	0	3.48767	0	HSERO_RS05695	FAD-binding oxidoreductase	1293990	1295315	+
Hsero_1136		-3.09542	0.2535	>0.9999	-1.52505	0.7671	>0.9999	-4.72067	0.1097	0.7409	7.30493	4.12026	3.69099	0	1.5494	0.870848	HSERO_RS05700	LysR family transcriptional regulator	1295322	1296266	-
Hsero_1137		1			1			1			0	0	0	0	0	0	HSERO_RS05705	RidA family protein	1296394	1296810	+
Hsero_1138	betB	1.7977E+308	0.0224	>0.9999	-1.7977E+308	0.0224	0.965	1			0	0	0.636091	0.864558	0	0	HSERO_RS05710	aldehyde dehydrogenase family protein	1296866	1298326	+
Hsero_1139	hipO	1.7977E+308	0.0038	>0.9999	-1.7977E+308	0.0038	0.6088	1			0	0	4.48957	5.08509	0	0	HSERO_RS05715	amidohydrolase	1298364	1299575	+
Hsero_1140		2.23506	0.3628	>0.9999	-1.17084	0.8819	>0.9999	1.90893	0.7142	0.9579	4.1894	0	3.96899	5.39456	7.99728	0	HSERO_RS05720	DSD1 family PLP-dependent enzyme	1299562	1300692	-
Hsero_1141		-5.03456	0.2647	>0.9999	-1.85332	0.5726	>0.9999	-9.33065	0.2195	0.805	19.1399	6.29745	4.23102	0.821528	1.01491	1.71131	HSERO_RS05725	methyl-accepting chemotaxis protein	1300814	1302361	-
Hsero_1142		-1.09508	0.9547	>0.9999	-1.7977E+308	0.4226	>0.9999	-1.7977E+308	0.4226	0.805	0	1.06615	0	0.97358	0	0	HSERO_RS05730	glucarate dehydratase	1302743	1304017	-
Hsero_1143		1			1			1			0	0	0	0	0	0	HSERO_RS05735	MFS transporter	1304060	1305409	-
Hsero_1144		1.79163	0.7368	>0.9999	-2.82559	0.6044	>0.9999	-1.5771	0.7865	0.9941	0	5.17859	9.27812	0	0	3.2836	HSERO_RS05740	GntR family transcriptional regulator	1305596	1306306	+
Hsero_1145	maeB	-1.24898	0.5976	>0.9999	-1.99871	0.4228	>0.9999	-2.49634	0.197	0.805	60.781	81.2629	77.2042	36.524	8.59457	48.3062	HSERO_RS05745	NADP-dependent malic enzyme	1306429	1308705	-
Hsero_1146		-2.11245	0.624	>0.9999	1.1419	0.8056	>0.9999	-1.84995	0.6618	0.9288	2.99147	53.9936	19.2718	7.70403	19.035	11.7686	HSERO_RS05750	DUF2076 domain-containing protein	1309162	1309893	+
Hsero_1147		-1.75922	0.7436	>0.9999	1.55655	0.7604	>0.9999	-1.1302	0.9336	>0.9999	9.63888	0	5.47906	0	7.66665	0.861816	HSERO_RS05755	2-dehydropantoate 2-reductase	1309872	1310828	-
Hsero_1148		1.7977E+308	0.4226	>0.9999	5.03734	0.5141	>0.9999	1.7977E+308	0.4226	0.805	0	0	0.667433	0	3.36209	0	HSERO_RS05760	MFS transporter	1310825	1312207	-
Hsero_1149	vdh	-1.7977E+308	0.4226	>0.9999	1.7977E+308	0.3368	>0.9999	-2.54991	0.6205	0.9076	0	15.2306	0	0	5.36944	0.603584	HSERO_RS05765	salicylaldehyde dehydrogenase	1312428	1313879	-
Hsero_1150		-1.4884	0.8109	>0.9999	7.83587	0.4781	>0.9999	5.26462	0.5096	0.8524	0	2.6224	1.76189	0	13.8059	0	HSERO_RS05770	benzoylformate decarboxylase	1313955	1315553	-
Hsero_1151		1.7977E+308	0.4226	>0.9999	3.35823	0.5703	>0.9999	1.7977E+308	0.4226	0.805	0	0	0.903804	0	3.03518	0	HSERO_RS05775	LysR family transcriptional regulator	1315720	1316688	+
Hsero_1152		-5.78462	0.2842	>0.9999	8.65308	0.1782	>0.9999	1.49588	0.6103	0.9022	4.36998	14.789	3.31206	0	8.34199	20.3175	HSERO_RS05780	MarR family transcriptional regulator	1316809	1317246	+
Hsero_1153		2.11135	0.6712	>0.9999	-6.15404	0.4954	>0.9999	-2.91474	0.5281	0.8595	9.33706	1.05329	21.9377	0	3.56476	0	HSERO_RS05785	MFS transporter	1317295	1318587	+
Hsero_1154		-3.28578	0.0178	>0.9999	-9.43035	0.0295	>0.9999	-30.986	0.0091	0.4236	33.0816	39.3919	9.75059	12.3061	2.33891	0	HSERO_RS05790	serine protease	1318852	1320168	+
Hsero_1155		-2.05907	0.3347	>0.9999	-6.6756	0.4064	>0.9999	-13.7455	0.015	0.5103	21.4796	26.6536	21.1635	2.21268	2.73353	0.768198	HSERO_RS05795	LacI family DNA-binding transcriptional regulator	1320242	1321339	+
Hsero_1156	gudD	2.47217	0.51	>0.9999	-8.76554	0.301	>0.9999	-3.54568	0.561	0.8794	0	4.01164	8.08581	1.83167	1.13142	0	HSERO_RS05800	glucarate dehydratase	1321543	1322910	+
Hsero_1157		6.95994	0.3726	>0.9999	-1.97478	0.5786	>0.9999	3.52441	0.2144	0.805	0	1.0185	6.15863	0.930072	2.29801	1.29161	HSERO_RS05805	MFS transporter	1323022	1324365	+
Hsero_1158		-2.46749	0.2188	>0.9999	2.69428	0.2075	>0.9999	1.09191	0.8669	>0.9999	27.2852	13.9908	10.3399	6.38804	29.9886	15.081	HSERO_RS05810	sulfurtransferase	1324540	1325463	+
Hsero_1159		-2.03729	0.2581	>0.9999	1.4157	0.6782	>0.9999	-1.43907	0.5896	0.8938	14.249	8.03696	3.59982	7.33917	12.089	3.39735	HSERO_RS05815	OsmC family peroxiredoxin	1325445	1325831	-
Hsero_1160		1.82363	0.7304	>0.9999	-11.3155	0.4597	>0.9999	-6.20494	0.4947	0.8417	0	11.0967	20.2363	0	1.78837	0	HSERO_RS05820	IclR family transcriptional regulator	1325885	1326676	-
Hsero_1161		3.35931	0.5702	>0.9999	3.02002	0.5904	>0.9999	10.1452	0.4643	0.8278	0	1.60958	5.40709	0	0	16.3295	HSERO_RS05825	amino acid ABC transporter substrate-binding protein	1327023	1327799	+
Hsero_1162		-2.72873	0.6123	>0.9999	-1.7977E+308	0.4226	>0.9999	-1.7977E+308	0.4226	0.805	0	20.1846	7.39706	0	0	0	HSERO_RS05830	amino acid ABC transporter permease	1327900	1328556	+
Hsero_1163		-1.7977E+308	0.4226	>0.9999	1			-1.7977E+308	0.4226	0.805	0	10.1565	0	0	0	0	HSERO_RS05835	amino acid ABC transporter ATP-binding protein	1328553	1329281	+
Hsero_1164	dadA	-2.18977	0.6001	>0.9999	-2.43882	0.6168	>0.9999	-5.34045	0.394	0.805	14.8498	2.09396	7.73769	0	1.18113	1.99159	HSERO_RS05840	FAD-binding oxidoreductase	1329298	1330599	+
Hsero_1165	sodB	-1.31283	0.6722	>0.9999	-1.38381	0.702	>0.9999	-1.81671	0.049	0.6335	289.9	240.225	328.221	75.5806	134.364	157.44	HSERO_RS05845	superoxide dismutase	1330712	1331290	-
Hsero_1166	xseA	3.92788	0.4539	>0.9999	1.01398	0.9887	>0.9999	3.9828	0.2633	0.805	0	6.21977	21.5906	2.83988	17.5418	7.23028	HSERO_RS05850	exodeoxyribonuclease VII large subunit	1331609	1332925	-
Hsero_1167	exbB2	-3.85561	0.3918	>0.9999	-3.4462	0.1351	>0.9999	-13.2872	0.3109	0.805	83.0188	15.6086	13.1085	12.4717	0	7.42274	HSERO_RS05855	MotA/TolQ/ExbB proton channel family protein	1333170	1333775	+
Hsero_1168	exbD2	-1.54	0.2668	>0.9999	-1.67144	0.4323	>0.9999	-2.57402	0.0628	0.6601	22.1625	25.001	10.0783	20.5473	5.6409	12.682	HSERO_RS05860	biopolymer transporter ExbD	1333791	1334219	+
Hsero_1169	lpxK	-1.69353	0.4023	>0.9999	1.05219	0.9453	>0.9999	-1.60954	0.2007	0.805	22.5206	29.2157	24.7495	5.7998	20.0621	12.0814	HSERO_RS05865	tetraacyldisaccharide 4'-kinase	1334335	1335372	+
Hsero_1170	kdsB	-3.83962	0.1061	>0.9999	1.03568	0.9785	>0.9999	-3.70736	0.0466	0.6284	16.4648	15.478	8.31926	0	1.74612	6.86993	HSERO_RS05875	3-deoxy-manno-octulosonate cytidylyltransferase	1335557	1336372	+
Hsero_1171	adk	-1.80015	0.4749	>0.9999	-1.51323	0.5388	>0.9999	-2.72405	0.2871	0.805	387.138	150.467	218.213	80.4311	97.294	100.061	HSERO_RS05880	adenylate kinase	1336652	1337308	+
Hsero_1172	hppA	-1.47393	0.5839	>0.9999	-2.03985	0.5909	>0.9999	-3.0066	0.2253	0.805	283.887	181.1	261.2	54.2742	150.665	3.99026	HSERO_RS05885	sodium-translocating pyrophosphatase	1337609	1339657	+
Hsero_1173		1.05068	0.9264	>0.9999	1.6169	0.6177	>0.9999	1.69884	0.5616	0.8794	81.4028	62.3122	109.07	41.9279	194.24	49.9081	HSERO_RS05890	KR domain-containing protein	1339884	1340642	+
Hsero_1174		-1.63243	0.475	>0.9999	2.2066	0.4508	>0.9999	1.35173	0.6511	0.9248	37.6763	32.4355	36.8213	6.12815	70.6597	24.1125	HSERO_RS05895	patatin	1340703	1341908	+
Hsero_1175		1.0034	0.9963	>0.9999	-3.39874	0.4233	>0.9999	-3.38722	0.1399	0.7891	79.5248	81.7945	132.955	28.9134	47.6258	0	HSERO_RS05900	ribonuclease	1342022	1342417	+
Hsero_1176		-1.37179	0.5622	>0.9999	-1.65546	0.4337	>0.9999	-2.27095	0.3137	0.805	54.2874	26.2459	36.7367	21.9699	27.1414	8.3209	NA	NA	1342420	1342938	+
Hsero_1177	purN	1.04234	0.9508	>0.9999	-2.26734	0.4109	>0.9999	-2.17525	0.4017	0.805	89.2724	38.7331	96.2862	37.1387	50.2505	8.59587	HSERO_RS05910	phosphoribosylglycinamide formyltransferase	1343062	1343673	+
Hsero_1178	sun	1.3685	0.6225	>0.9999	-3.1653	0.3014	>0.9999	-2.31297	0.1351	0.7718	21.0058	19.3878	40.5251	14.7537	13.3662	4.09776	HSERO_RS05915	RsmB/NOP family class I SAM-dependent RNA methyltransferase	1343725	1344984	+
Hsero_1179		-1.84136	0.1705	>0.9999	2.22685	0.2785	>0.9999	1.20935	0.663	0.929	21.3099	18.0294	6.72959	14.6347	15.8197	31.7555	HSERO_RS05920	phospholipase D family protein	1344981	1345565	+
Hsero_1180		1.03549	0.8592	>0.9999	-1.75875	0.3763	>0.9999	-1.69848	0.3688	0.805	80.7813	86.2017	100.939	71.9702	19.4494	78.8639	NA	NA	1345887	1346963	+
Hsero_1181		1.00398	0.9788	>0.9999	1.13191	0.6064	>0.9999	1.13641	0.5614	0.8794	979.908	1118.92	933.27	1173.91	1388.01	997.121	HSERO_RS05930	aminotransferase	1347046	1348242	+
Hsero_1182	rpmG	1.07228	0.1394	>0.9999	-1.9898	0.1274	>0.9999	-1.85567	0.1588	0.805	1537.97	1504.19	1673.82	1588.22	501.365	1138.02	HSERO_RS05935	50S ribosomal protein L33	1348557	1348724	-
Hsero_1183	rpmB	1.60354	0.4962	>0.9999	-2.15109	0.145	>0.9999	-1.34147	0.7772	0.9896	70.1797	421.03	432.773	354.9	101.491	264.682	HSERO_RS05940	50S ribosomal protein L28	1348749	1348985	-
Hsero_1184	radC	1.34372	0.8564	>0.9999	1.67911	0.7614	>0.9999	2.25627	0.6613	0.9288	0	1.79722	2.41496	0	4.055	0	HSERO_RS05945	JAB domain-containing protein	1349192	1349866	-
Hsero_1185	slpA	-3.41092	0.5234	>0.9999	-1.63918	0.5984	>0.9999	-5.5911	0.4736	0.8328	168.848	6.96853	21.8488	29.6963	31.4457	0	HSERO_RS05950	peptidylprolyl isomerase	1350041	1350517	+
Hsero_1186	lytB	-2.08731	0.0569	>0.9999	1.33075	0.6484	>0.9999	-1.56853	0.314	0.805	40.441	42.9369	25.2417	14.7034	37.8426	15.3141	HSERO_RS05955	4-hydroxy-3-methylbut-2-enyl diphosphate reductase	1350589	1351560	+
Hsero_1187		-1.4324	0.7312	>0.9999	1.98417	0.682	>0.9999	1.38521	0.8241	>0.9999	4.82361	21.7656	3.65587	14.9069	36.8317	0	NA	NA	1351677	1352054	-
Hsero_1188	livH	1.77336	0.6779	>0.9999	-1.7977E+308	0.2941	>0.9999	-1.7977E+308	0.4226	0.805	4.9346	0	7.47997	1.27082	0	0	HSERO_RS05960	branched-chain amino acid ABC transporter permease	1352127	1353056	+
Hsero_1189	livM	-1.09508	0.9547	>0.9999	2.77744	0.6083	>0.9999	2.53629	0.6298	0.9131	0	1.11135	0	1.01486	0	2.81872	HSERO_RS05965	ABC transporter ATP-binding protein	1353110	1354324	+
Hsero_1190	livG	-1.5465	0.6762	>0.9999	-5.40066	0.5071	>0.9999	-8.35213	0.1341	0.7708	23.0417	11.3719	0	22.2525	0	4.12034	HSERO_RS05970	ABC transporter ATP-binding protein	1354340	1355107	+
Hsero_1191	livF	1.36063	0.6905	>0.9999	-2.80794	0.2608	>0.9999	-2.06371	0.4655	0.8285	24.0868	6.79293	12.5508	29.465	9.57917	5.38402	HSERO_RS05975	ABC transporter ATP-binding protein	1355123	1355848	+
Hsero_1192		-1.91943	0.6053	>0.9999	2.17066	0.6614	>0.9999	1.13089	0.925	>0.9999	46.1181	11.8238	30.187	0	64.0263	1.49943	HSERO_RS05980	DUF2383 domain-containing protein	1355981	1356445	-
Hsero_1193		-2.44743	0.4157	>0.9999	-3.03737	0.5746	>0.9999	-7.43375	0.1733	0.805	73.9845	30.7485	42.7931	0	9.91096	4.17788	NA	NA	1356625	1357140	+
Hsero_1194	elaB	2.67224	0.5832	>0.9999	-1.40308	0.8236	>0.9999	1.90455	0.6716	0.9323	8.78125	42.1001	131.444	4.52293	92.1954	4.71081	NA	NA	1357380	1357814	+
Hsero_1195	bfr	-2.92995	0.3034	>0.9999	-1.67707	0.5978	>0.9999	-4.91373	0.2497	0.805	168.528	61.9933	54.1463	24.5314	44.2933	2.62056	HSERO_RS05995	bacterioferritin	1357917	1358477	+
Hsero_1196		-1.62882	0.6241	>0.9999	1.29792	0.8605	>0.9999	-1.25495	0.8311	>0.9999	351.037	152.306	291.637	17.3854	386.6	14.486	HSERO_RS06000	CsbD family protein	1358547	1358759	+
Hsero_1197		-1.88344	0.3478	>0.9999	-1.09875	0.9401	>0.9999	-2.06943	0.3349	0.805	694.6	666.571	623.326	99.3793	607.724	50.0286	HSERO_RS06005	hypothetical protein	1358924	1359301	+
Hsero_1198		-3.01889	0.15	>0.9999	1.44558	0.8011	>0.9999	-2.08836	0.3837	0.805	357.712	480.671	245.198	32.5139	388.285	13.1695	HSERO_RS06010	BON domain-containing protein	1359396	1359725	+
Hsero_1199	vsrD	-1.56914	0.5692	>0.9999	-2.63085	0.4495	>0.9999	-4.12817	0.1939	0.805	214.982	100.417	162.937	38.0635	61.9853	14.4162	HSERO_RS06015	DNA-binding response regulator	1360082	1360711	+
Hsero_1200		-2.0245	0.506	>0.9999	-1.03268	0.9786	>0.9999	-2.09067	0.524	0.8573	278.805	81.9505	145.833	32.3613	159.915	12.6396	HSERO_RS06020	response regulator	1360771	1361280	+
Hsero_1201	vsrA	-2.25545	0.1951	>0.9999	1.65653	0.6338	>0.9999	-1.36155	0.6963	0.9459	23.7121	42.2354	17.0258	12.2133	41.2942	7.14142	HSERO_RS06025	PAS domain S-box protein	1361426	1363459	+
Hsero_1202		-1.90474	0.3855	>0.9999	1.97108	0.6541	>0.9999	1.03483	0.9721	>0.9999	834.16	729.06	743.285	77.414	1496.72	120.945	HSERO_RS06030	CsbD family protein	1363749	1363919	+
Hsero_1203		-1.54341	0.5359	>0.9999	-1.1004	0.8796	>0.9999	-1.69837	0.3577	0.805	240.223	119.071	176.551	56.2414	120.432	91.1207	NA	NA	1364248	1364430	+
Hsero_1204		-1.16997	0.8666	>0.9999	-1.29918	0.7964	>0.9999	-1.52	0.6474	0.9241	422.228	132.307	391.125	82.8479	285.726	79.0986	HSERO_RS06040	osmotically-inducible lipoprotein OsmB	1364512	1364727	+
Hsero_1205		-2.33773	0.5857	>0.9999	1.83234	0.6835	>0.9999	-1.27582	0.8688	>0.9999	94.1554	5.9008	15.8581	26.9424	76.5543	1.87077	HSERO_RS06045	hypothetical protein	1364872	1365204	-
Hsero_1206		1.52407	0.6283	>0.9999	-3.02405	0.4143	>0.9999	-1.9842	0.3164	0.805	50.1061	48.4487	120.709	29.4949	43.2698	6.40001	NA	NA	1365221	1365799	-
Hsero_1207	nasF	5.3749	0.5075	>0.9999	-1.7977E+308	0.4226	>0.9999	-1.7977E+308	0.4226	0.805	0	1.08828	5.84939	0	0	0	HSERO_RS06055	nitrate ABC transporter substrate-binding protein	1366062	1367306	+
Hsero_1208	nasE	1.7977E+308	0.4226	>0.9999	-1.7977E+308	0.4226	>0.9999	1			0	0	3.75995	0	0	0	HSERO_RS06060	nitrate ABC transporter, permease protein	1367388	1368311	+
Hsero_1209	nasD	-5.2094	0.5106	>0.9999	5.03734	0.5141	>0.9999	-1.03416	0.9832	>0.9999	0	10.8027	2.07369	0	10.4459	0	HSERO_RS06065	ABC transporter ATP-binding protein	1368320	1369138	+
Hsero_1210		-1.4884	0.8109	>0.9999	-1.7977E+308	0.4226	>0.9999	-1.7977E+308	0.4226	0.805	0	1.76693	1.18713	0	0	0	HSERO_RS06070	methyl-accepting chemotaxis protein	1369196	1369885	+
Hsero_1211		1.51582	0.8031	>0.9999	1.67911	0.7614	>0.9999	2.54524	0.629	0.9131	4.7987	0	7.27399	0	12.2139	0	HSERO_RS06075	DUF423 domain-containing protein	1369892	1370272	-
Hsero_1212		4.48776	0.4466	>0.9999	-3.97804	0.4647	>0.9999	1.12813	0.94	>0.9999	0	4.7944	19.3271	2.18907	5.40873	0	HSERO_RS06080	hypothetical protein	1370380	1370835	-
Hsero_1213		1.29923	0.7998	>0.9999	-1.7977E+308	0.2175	>0.9999	-1.7977E+308	0.3059	0.805	20.8346	3.20495	24.4039	6.82895	0	0	HSERO_RS06085	hypothetical protein	1371033	1372304	-
Hsero_1214	mrr	-1.06441	0.7654	>0.9999	-1.03477	0.8812	>0.9999	-1.10142	0.624	0.9107	64.6648	79.9609	78.2278	57.6462	74.3809	56.9275	HSERO_RS06090	restriction endonuclease	1373302	1374222	-
Hsero_1215	trnK	1.30741	0.6382	>0.9999	1.54907	0.4594	>0.9999	2.02527	0.2147	0.805	78297.7	93886.7	64966.1	160149	125772	222947	NA	NA	1374570	1374645	-
Hsero_1216	ybgF	-1.26063	0.5242	>0.9999	-1.37333	0.5787	>0.9999	-1.73127	0.1539	0.805	163.317	169.429	176.828	87.1232	64.95	127.248	HSERO_RS06100	tol-pal system protein YbgF	1374750	1375505	-
Hsero_1217		2.06757	0.3405	>0.9999	-1.47329	0.4742	>0.9999	1.40337	0.5473	0.8687	11.2497	32.7838	61.1049	29.9374	36.9845	24.8107	HSERO_RS06110	Tol-Pal system protein TolB	1376086	1377372	-
Hsero_1218	tolA	-1.04481	0.963	>0.9999	-1.14873	0.8856	>0.9999	-1.20021	0.6777	0.9347	48.1944	24.4651	62.0961	7.447	26.0666	34.4726	HSERO_RS06115	cell envelope integrity protein TolA	1377376	1378332	-
Hsero_1219	exbD	-1.38753	0.6611	>0.9999	-1.7977E+308	0.1173	>0.9999	-1.7977E+308	0.1707	0.805	13.1719	37.1472	24.9578	11.3073	0	0	HSERO_RS06120	ExbD/TolR family protein	1378350	1378784	-
Hsero_1220	tolQ	1.87608	0.4688	>0.9999	-2.18824	0.4566	>0.9999	-1.16639	0.878	>0.9999	9.24215	3.47528	17.5118	6.3471	9.80145	1.10179	HSERO_RS06125	protein TolQ	1378784	1379488	-
Hsero_1221		-1.05156	0.9262	>0.9999	-1.0857	0.8962	>0.9999	-1.14167	0.7925	0.9967	57.0781	96.5827	103.159	42.9678	92.1954	42.3973	HSERO_RS06130	tol-pal system-associated acyl-CoA thioesterase	1379701	1380135	-
Hsero_1222		-1.21693	0.8155	>0.9999	-1.84714	0.0112	0.965	-2.24784	0.4953	0.8419	17.5533	89.1065	45.4548	42.1919	22.3387	25.1111	HSERO_RS06135	SDR family NAD(P)-dependent oxidoreductase	1380339	1381091	-
Hsero_1223	glyA	1.88192	0.5981	>0.9999	-1.29224	0.8065	>0.9999	1.45632	0.5428	0.8664	46.3067	30.4718	18.2793	126.212	33.1486	78.6656	HSERO_RS06140	serine hydroxymethyltransferase	1381528	1382772	+
Hsero_1224		2.72822	0.447	>0.9999	-6.20308	0.3415	>0.9999	-2.27367	0.4479	0.8193	16.4003	6.93778	10.8762	52.7952	0	10.2645	HSERO_RS06145	transcriptional repressor NrdR	1383047	1383526	+
Hsero_1225		1.37496	0.6868	>0.9999	-1.35308	0.3294	>0.9999	1.01617	0.9851	>0.9999	5.38233	39.4659	36.714	24.9503	20.549	25.0243	HSERO_RS06150	cell division protein ZapA	1383994	1384311	-
Hsero_1226		1.33711	0.7063	>0.9999	1.2658	0.7281	>0.9999	1.69252	0.308	0.805	15.5583	22.8162	40.0922	11.219	41.5796	23.37	HSERO_RS06160	DTW domain-containing protein	1384717	1385412	-
Hsero_1227	recG	-1.56282	0.6986	>0.9999	1.31611	0.6839	>0.9999	-1.18745	0.8572	>0.9999	21.184	3.31905	12.0417	3.63706	13.4796	7.15537	HSERO_RS06165	DNA helicase RecG	1385683	1387851	-
Hsero_1228	tsaA	-7.57079	0.477	>0.9999	3.55869	0.5471	>0.9999	-2.12741	0.6788	0.9355	0	15.506	0.868156	1.17998	7.28867	0	HSERO_RS06170	tRNA preQ1(34) S-adenosylmethionine ribosyltransferase-isomerase QueA	1388011	1389027	+
Hsero_1229	tgt	2.73063	0.3706	>0.9999	-4.24456	0.2323	>0.9999	-1.55442	0.7787	0.9899	0	9.45193	18.2574	7.55238	5.33152	0.749152	HSERO_RS06175	tRNA guanosine(34) transglycosylase Tgt	1389057	1390187	+
Hsero_1230	vsrB	-1.47375	0.4582	>0.9999	-1.97801	0.3531	>0.9999	-2.91509	0.1254	0.7561	22.1383	35.8997	27.2657	12.1154	7.04342	12.8661	HSERO_RS06180	hybrid sensor histidine kinase/response regulator	1390210	1392024	-
Hsero_1231	corR	-1.46174	0.6642	>0.9999	-2.60181	0.4526	>0.9999	-3.80317	0.2351	0.805	34.2092	86.8287	68.7079	14.096	19.5909	12.2346	HSERO_RS06185	DNA-binding response regulator	1392029	1392643	-
Hsero_1232		1.34372	0.8564	>0.9999	-1.7977E+308	0.4226	>0.9999	-1.7977E+308	0.4226	0.805	0	1.36271	1.8311	0	0	0	HSERO_RS06190	HDOD domain-containing protein	1392802	1393755	-
Hsero_1233		1.14621	0.8706	>0.9999	-1.7977E+308	0.2839	>0.9999	-1.7977E+308	0.0036	0.3174	2.2358	2.52216	0.847271	4.60635	0	0	HSERO_RS06195	two-component system response regulator	1393756	1394802	-
Hsero_1234		1.56033	0.1566	>0.9999	1.51264	0.5019	>0.9999	2.36022	0.3066	0.805	18.8064	29.1707	34.2977	40.5624	80.0273	33.2094	HSERO_RS06200	hybrid sensor histidine kinase/response regulator	1394799	1396970	-
Hsero_1235	chrA	-1.11818	0.8098	>0.9999	-3.14003	0.0587	>0.9999	-3.51111	0.2274	0.805	10.1445	22.8875	14.7365	14.8044	2.15168	7.25619	HSERO_RS06210	chromate transporter	1397638	1399086	-
Hsero_1236	yajC	-1.405	0.41	>0.9999	-1.38146	0.0085	0.8877	-1.94095	0.2245	0.805	329.544	185.875	186.333	180.514	136.466	129.083	HSERO_RS06215	preprotein translocase subunit YajC	1399119	1399451	+
Hsero_1237	secD	1.22207	0.5993	>0.9999	-1.79901	0.1754	>0.9999	-1.4721	0.4359	0.814	17.2183	31.3766	24.5942	34.7922	12.6418	20.3687	HSERO_RS06220	protein translocase subunit SecD	1399618	1401522	+
Hsero_1238	secF	2.57195	0.2462	>0.9999	1.0156	0.9867	>0.9999	2.61206	0.538	0.8659	7.30493	53.5633	59.9786	96.5715	17.0434	141.948	HSERO_RS06225	protein translocase subunit SecF	1401606	1402550	+
Hsero_1239		3.60547	0.5583	>0.9999	-1.7977E+308	0.4226	>0.9999	-1.7977E+308	0.4226	0.805	5.27041	0	0	19.0023	0	0	HSERO_RS06230	tRNA cyclic N6-threonylcarbamoyladenosine(37) synthase TcdA	1402666	1403523	+
Hsero_1240		1.3895	0.8412	>0.9999	-1.09185	0.9562	>0.9999	1.27262	0.8817	>0.9999	7.34341	0	10.2037	0	9.34537	0	HSERO_RS06235	EamA/RhaT family transporter	1403536	1404474	-
Hsero_1241		1.00669	0.994	>0.9999	-1.91152	0.6313	>0.9999	-1.89881	0.4458	0.8193	73.2732	128.12	176.322	26.4184	95.5802	10.4822	HSERO_RS06240	DUF4337 domain-containing protein	1404685	1405245	-
Hsero_1242	katG	-1.69	0.4292	>0.9999	1.57851	0.601	>0.9999	-1.07063	0.929	>0.9999	54.6899	24.4207	29.7923	17.0188	57.9996	15.892	HSERO_RS06245	catalase peroxidase	1405795	1408041	+
Hsero_1243		1.73998	0.6938	>0.9999	1.29672	0.8607	>0.9999	2.25627	0.6613	0.9288	0	16.1496	24.4131	3.68686	36.4377	0	HSERO_RS06250	phosphohydrolase	1408217	1408795	+
Hsero_1244		-1.02196	0.9825	>0.9999	-1.00253	0.9984	>0.9999	-1.02454	0.979	>0.9999	5.76043	11.3719	15.2806	1.4835	14.6617	2.06017	HSERO_RS06255	AraC family transcriptional regulator	1408783	1409550	-
Hsero_1245		10.0779	0.4646	>0.9999	1.23135	0.8974	>0.9999	12.4095	0.4562	0.8207	0	0.676663	6.81936	0	8.39703	0	HSERO_RS06260	DNA/RNA non-specific endonuclease	1409594	1411717	-
Hsero_1246		1.2716	0.7785	>0.9999	1.22868	0.7914	>0.9999	1.56239	0.4174	0.805	90.7604	140.779	241.834	52.5912	240.031	121.724	HSERO_RS06265	3-hydroxybutyrate dehydrogenase	1411900	1412682	-
Hsero_1247		1			1			1			0	0	0	0	0	0	HSERO_RS06270	GNAT family N-acetyltransferase	1413166	1413933	+
Hsero_1248		-2.6047	0.6233	>0.9999	-1.7977E+308	0.4226	>0.9999	-1.7977E+308	0.4226	0.805	0	10.0898	3.87368	0	0	0	HSERO_RS06275	UDP-2,3-diacylglucosamine diphosphatase	1413930	1414820	+
Hsero_1249		-1.65089	0.6143	>0.9999	1.00747	0.9963	>0.9999	-1.63865	0.62	0.9076	4.46088	2.5161	4.22619	0	4.25775	0	HSERO_RS06280	glycosyltransferase family 1 protein	1414891	1415940	+
Hsero_1250		1.56114	0.0766	>0.9999	-2.56473	0.0032	0.6088	-1.64285	0.1291	0.7646	8.84292	12.1131	15.7979	16.9174	6.43068	6.32519	HSERO_RS06285	methyl-accepting chemotaxis protein	1416329	1418335	+
Hsero_1251	cheD	1.95403	0.3613	>0.9999	-4.1693	0.0083	0.8874	-2.13369	0.5795	0.8906	2.89667	26.9582	30.7359	27.6016	8.29432	5.69784	HSERO_RS06290	methyl-accepting chemotaxis protein	1418864	1420588	+
Hsero_1252		1.81434	0.209	>0.9999	-3.89399	0.0591	>0.9999	-2.14623	0.2556	0.805	19.6046	10.2679	31.8397	22.3591	8.91041	5.00814	HSERO_RS06295	methyl-accepting chemotaxis protein	1420934	1422724	+
Hsero_1253	sixA	-2.26385	0.61	>0.9999	-1.16942	0.9124	>0.9999	-2.64738	0.5453	0.8671	4.10007	41.6267	20.1987	0	2.60892	14.6635	HSERO_RS06300	phosphohistidine phosphatase	1422925	1423404	-
Hsero_1254	ppk	-2.23024	0.3136	>0.9999	-1.27222	0.5282	>0.9999	-2.83736	0.2549	0.805	44.5606	19.0202	17.3429	11.1657	13.794	8.61444	HSERO_RS06305	polyphosphate kinase 1	1423449	1425563	-
Hsero_1255	pstS	-1.18538	0.6196	>0.9999	-2.18052	0.1363	>0.9999	-2.58474	0.144	0.7957	40.1479	25.161	32.119	22.9765	8.5155	16.7516	HSERO_RS06310	phosphate ABC transporter substrate-binding protein PstS	1425962	1427011	+
Hsero_1256	pstC	-1.7977E+308	0.4226	>0.9999	1			-1.7977E+308	0.4226	0.805	0	5.50811	0	0	0	0	HSERO_RS06315	phosphate ABC transporter permease subunit PstC	1427253	1428194	+
Hsero_1257	pstA	-1.62753	0.0595	>0.9999	-1.7977E+308	0.0224	0.965	-1.7977E+308	0.001	0.3174	7.62456	7.16757	3.85249	5.23621	0	0	HSERO_RS06320	phosphate ABC transporter permease PtsA	1428194	1429090	+
Hsero_1258	pstB	1.90416	0.5892	>0.9999	-3.63721	0.3779	>0.9999	-1.91014	0.6879	0.94	24.6246	1.54324	10.3685	39.4591	0	13.6994	HSERO_RS06325	phosphate ABC transporter ATP-binding protein PstB	1429108	1429926	+
Hsero_1259	phoU	15.6827	0.3242	>0.9999	-1.7977E+308	0.3003	>0.9999	-1.7977E+308	0.0697	0.6601	3.07054	1.7319	10.4724	64.8428	0	0	HSERO_RS06330	phosphate transport system regulatory protein PhoU	1430101	1430808	+
Hsero_1260	phoB	1.48851	0.6939	>0.9999	-5.86885	0.1184	>0.9999	-3.94276	0.5446	0.8664	0	8.38254	7.88467	4.59285	0	2.12606	HSERO_RS06335	DNA-binding response regulator	1430840	1431577	+
Hsero_1261	phoR	1.29144	0.8264	>0.9999	-6.36434	0.4347	>0.9999	-4.9281	0.1522	0.8047	14.7613	7.28521	26.571	1.90077	1.1741	3.29954	HSERO_RS06340	phosphate regulon sensor histidine kinase PhoR	1431685	1432995	+
Hsero_1262		1.47394	0.3974	>0.9999	2.10373	0.478	>0.9999	3.10077	0.3722	0.805	39.6984	28.4198	64.226	36.176	168.079	43.1394	HSERO_RS06345	HAMP domain-containing protein	1433464	1435089	+
Hsero_1263	fabG	2.70246	0.1626	>0.9999	1.28394	0.7748	>0.9999	3.46979	0.4098	0.805	2.92555	13.201	25.499	18.0822	46.5389	9.41668	HSERO_RS06350	SDR family NAD(P)-dependent oxidoreductase	1435202	1435954	-
Hsero_1264	mhpD	-1.01295	0.9707	>0.9999	-1.28782	0.8015	>0.9999	-1.30449	0.7765	0.9892	31.9852	39.0886	45.4537	24.7118	52.5774	1.90654	HSERO_RS06355	FAA hydrolase family protein	1436087	1436932	-
Hsero_1265		-1.00623	0.9879	>0.9999	1.0518	0.917	>0.9999	1.04529	0.9418	>0.9999	24.4872	11.8386	19.8848	16.2162	26.7111	11.2598	HSERO_RS06360	TetR/AcrR family transcriptional regulator	1437275	1437871	+
Hsero_1266		-2.63883	0.6201	>0.9999	-1.0596	0.9711	>0.9999	-2.7961	0.6068	0.9007	5.54284	0	2.10049	0	0	1.98235	HSERO_RS06365	DUF1330 domain-containing protein	1438085	1438387	+
Hsero_1267		-2.2326	0.6644	>0.9999	-1.7977E+308	0.4226	>0.9999	-1.7977E+308	0.4226	0.805	0	6.32399	2.83256	0	0	0	HSERO_RS06370	PaaI family thioesterase	1438449	1438994	+
Hsero_1268		-1.18278	0.6788	>0.9999	-2.16689	0.3937	>0.9999	-2.56296	0.2517	0.805	8.65853	12.6977	11.8123	6.24361	7.71332	0.61933	HSERO_RS06375	CoA transferase	1439122	1440531	-
Hsero_1269	prpC	1.51582	0.8031	>0.9999	4.32654	0.2487	>0.9999	6.55827	0.197	0.805	1.86367	0	2.82499	0	3.55761	8.66482	HSERO_RS06380	helix-turn-helix domain-containing protein	1440635	1441930	+
Hsero_1270		1.7977E+308	0.2445	>0.9999	-1.39475	0.7925	>0.9999	1.7977E+308	0.4226	0.805	0	0	28.8303	6.91508	25.6285	0	HSERO_RS06385	membrane protein	1441983	1442405	+
Hsero_1271		-1.27577	0.8806	>0.9999	-1.7977E+308	0.4226	>0.9999	-1.7977E+308	0.4226	0.805	0	8.76895	6.87344	0	0	0	HSERO_RS06390	hypothetical protein	1442586	1443461	+
Hsero_1272	nahD	-1.06271	0.9058	>0.9999	1.3092	0.7398	>0.9999	1.23194	0.7459	0.974	27.1673	28.7314	38.6071	13.993	51.8605	17.0033	HSERO_RS06395	2-hydroxychromene-2-carboxylate isomerase	1443458	1444078	+
Hsero_1273		-1.77362	0.3945	>0.9999	1.24426	0.8653	>0.9999	-1.42544	0.744	0.9731	12.2713	5.5372	3.72023	6.32056	12.4934	0	HSERO_RS06400	LysR family transcriptional regulator	1444068	1445003	-
Hsero_1274		1			1			1			0	0	0	0	0	0	NA	NA	1445033	1445140	-
Hsero_1275		1			1			1			0	0	0	0	0	0	NA	NA	1445177	1445404	-
Hsero_1276		-3.2451	0.1709	>0.9999	-2.42451	0.4204	>0.9999	-7.86778	0.0899	0.7192	9.78949	5.52164	3.70978	1.00845	1.24583	0.700226	HSERO_RS06405	MFS transporter	1445337	1446560	+
Hsero_1277	fecA	-1.89884	0.5947	>0.9999	37.8278	0.0005	0.4358	19.9215	0.002	0.3174	1.2059	8.1621	1.82793	3.1056	91.312	95.3131	HSERO_RS06410	TonB-dependent siderophore receptor	1446854	1448965	+
Hsero_1278		-2.55255	0.1936	>0.9999	1.51193	0.6539	>0.9999	-1.68827	0.3538	0.805	42.7105	29.4438	23.3789	4.88861	31.7066	11.032	HSERO_RS06415	AraC family transcriptional regulator	1448988	1449962	-
Hsero_1279	maoN	-1.7977E+308	0.4226	>0.9999	1.7977E+308	0.3545	>0.9999	6.9048	0.4199	0.805	0	1.96448	0	0	1.1081	12.4562	HSERO_RS06425	NAD(P)/FAD-dependent oxidoreductase	1450390	1451790	+
Hsero_1280		1.7977E+308	0.4226	>0.9999	-3.70859	0.5538	>0.9999	1.7977E+308	0.4226	0.805	0	0	12.5994	0	0	3.39735	HSERO_RS06430	DUF4440 domain-containing protein	1451836	1452222	+
Hsero_1281		2.12655	0.6641	>0.9999	-2.32451	0.6353	>0.9999	-1.09309	0.9297	>0.9999	5.06304	0.951916	12.7911	0	4.29555	1.20717	HSERO_RS06435	APC family permease	1452282	1453733	+
Hsero_1282	ompC	1			1			1			0	0	0	0	0	0	HSERO_RS06440	porin	1453771	1454880	-
Hsero_1283		-2.2326	0.6644	>0.9999	-1.7977E+308	0.4226	>0.9999	-1.7977E+308	0.4226	0.805	0	2.88191	1.29083	0	0	0	HSERO_RS06445	MFS transporter	1455076	1456512	-
Hsero_1284	dapA	-5.82449	0.5001	>0.9999	-1.7977E+308	0.4226	>0.9999	-1.7977E+308	0.4226	0.805	7.48134	0	0	1.28446	0	0	HSERO_RS06450	dihydrodipicolinate synthase family protein	1456681	1457598	-
Hsero_1285		-1.04757	0.9537	>0.9999	-1.50117	0.5832	>0.9999	-1.57258	0.675	0.9329	12.5362	2.82835	9.50132	5.16558	7.9769	1.79338	HSERO_RS06455	LysR family transcriptional regulator	1457801	1458712	+
Hsero_1286		1.49133	0.7564	>0.9999	-1.6171	0.6964	>0.9999	-1.08433	0.9302	>0.9999	35.7952	6.72995	57.2736	6.14564	27.8384	11.3794	HSERO_RS06460	hypothetical protein	1458931	1459431	+
Hsero_1287		1.65451	0.6192	>0.9999	-1.16826	0.8537	>0.9999	1.41622	0.1596	0.805	32.4611	30.5155	87.476	16.7196	50.4908	38.6981	HSERO_RS06465	OmpA family protein	1459442	1460014	+
Hsero_1288		-1.26649	0.6425	>0.9999	-2.1588	0.3232	>0.9999	-2.7341	0.2212	0.805	156.664	85.0919	125.884	65.0024	69.2272	19.1954	HSERO_RS06470	methyl-accepting chemotaxis protein	1460102	1461823	-
Hsero_1289		-9.63021	0.0948	>0.9999	4.61657	0.2602	>0.9999	-2.08601	0.2791	0.805	42.893	24.1933	6.96624	0	23.3942	8.7659	NA	NA	1461855	1462109	+
Hsero_1290		-5.83581	0.045	>0.9999	-4.61897	0.2129	>0.9999	-26.9554	0.0312	0.5897	31.8634	44.9304	9.05611	4.10294	0	2.84892	NA	NA	1462144	1462293	+
Hsero_1291		1.02804	0.9766	>0.9999	-1.63625	0.689	>0.9999	-1.59163	0.3135	0.805	123.365	170.477	273.487	28.5935	58.8738	125.743	NA	NA	1462341	1462592	+
Hsero_1292		-1.87183	0.2638	>0.9999	-1.14962	0.8866	>0.9999	-2.15189	0.2455	0.805	71.3622	84.6659	64.344	19.0119	61.0666	11.4409	HSERO_RS06475	LysR family transcriptional regulator	1462677	1463609	+
Hsero_1293	hlyB	-1.30689	0.3426	>0.9999	-1.00024	0.9997	>0.9999	-1.3072	0.6209	0.9076	27.2214	19.3944	15.745	19.9244	26.4377	9.22312	HSERO_RS06480	ShlB/FhaC/HecB family hemolysin secretion/activation protein	1463867	1465612	+
Hsero_1294		-1.30129	0.7407	>0.9999	1.21116	0.7814	>0.9999	-1.07442	0.9069	>0.9999	43.3022	16.9238	35.9203	10.3615	36.6658	19.3888	HSERO_RS06485	filamentous hemagglutinin N-terminal domain-containing protein	1465642	1473618	+
Hsero_1295		-1.08035	0.8424	>0.9999	-2.45883	0.0395	>0.9999	-2.65641	0.1865	0.805	38.6462	20.2409	30.3365	24.1708	12.2955	9.87249	HSERO_RS06490	hypothetical protein	1473619	1474428	+
Hsero_1296		1.45422	0.5952	>0.9999	-1.17662	0.7433	>0.9999	1.23593	0.6422	0.9211	3.00436	7.62558	10.8159	4.64234	6.69097	6.44691	HSERO_RS06495	VRR-NUC domain-containing protein	1474494	1476149	+
Hsero_1297		1.3238	0.7742	>0.9999	-1.00117	0.9992	>0.9999	1.32225	0.8432	>0.9999	5.59399	0.631045	5.93565	2.30503	7.83093	0.400129	HSERO_RS06500	ATP-dependent DNA helicase	1476146	1478437	+
Hsero_1298		-1.05553	0.973	>0.9999	-1.7977E+308	0.4226	>0.9999	-1.7977E+308	0.4226	0.805	10.307	0	9.76475	0	0	0	NA	NA	1478593	1479474	-
Hsero_1299		1.7977E+308	0.1173	>0.9999	-1.7977E+308	0.1173	>0.9999	1			0	0	15.0458	6.8166	0	0	NA	NA	1479533	1479964	-
Hsero_1300		-2.11106	0.6812	>0.9999	1.13251	0.9381	>0.9999	-1.86406	0.7225	0.9618	11.7022	0	5.54327	0	0	6.27778	HSERO_RS06510	hypothetical protein	1479980	1480732	+
Hsero_1301		1.24717	0.2527	>0.9999	-1.49081	0.5046	>0.9999	-1.19536	0.7743	0.988	12.9505	10.9568	16.4757	13.3407	4.12025	15.8798	HSERO_RS06515	ATPase AAA	1480732	1483545	+
Hsero_1302		-1.7977E+308	0.4226	>0.9999	1.7977E+308	0.4226	>0.9999	-2.06831	0.6876	0.94	0	5.77239	0	0	2.79087	0	HSERO_RS06520	methyl-accepting chemotaxis protein	1483582	1485288	-
Hsero_1303	catD	-2.49149	0.1728	>0.9999	-1.7977E+308	0.2537	>0.9999	-1.7977E+308	0.0181	0.5201	8.4829	11.1643	6.42929	1.45642	0	0	HSERO_RS06525	3-oxoadipate enol-lactonase	1485791	1486576	-
Hsero_1304	catC	-3.75479	0.0395	>0.9999	-8.88473	0.1381	>0.9999	-33.3603	0.0153	0.5103	114.264	90.2291	36.8059	17.6561	0	6.12984	HSERO_RS06530	muconolactone delta-isomerase	1486587	1486874	-
Hsero_1305		-5.00684	0.2186	>0.9999	3.91793	0.5455	>0.9999	-1.27793	0.8281	>0.9999	9.443	3.99466	2.68386	0	10.5152	0	HSERO_RS06535	LysR family transcriptional regulator	1487007	1487987	-
Hsero_1306	catB2	-1.55232	0.6535	>0.9999	-149.39	0.3506	>0.9999	-231.9	0.1455	0.7967	564.794	226.26	464.366	45.2293	1.26991	2.14128	HSERO_RS06540	muconate cycloisomerase	1488133	1489329	+
Hsero_1307	isoA	-2.1464	0.5283	>0.9999	-106.728	0.3319	>0.9999	-229.08	0.2417	0.805	574.298	141.199	296.689	36.6592	3.12335	0	HSERO_RS06545	catechol 1,2-dioxygenase	1489376	1490311	+
Hsero_1308	cbeA	-2.24211	0.5541	>0.9999	-1.7977E+308	0.338	>0.9999	-1.7977E+308	0.2896	0.805	691.309	121.728	326.472	36.1493	0	0	HSERO_RS06550	benzoate 1,2-dioxygenase subunit alpha	1490397	1491785	+
Hsero_1309	cbeB	-2.77979	0.4729	>0.9999	-1.7977E+308	0.4119	>0.9999	-1.7977E+308	0.259	0.805	340.984	74.6685	147.46	2.06623	0	0	HSERO_RS06555	benzoate 1,2-dioxygenase small subunit	1491782	1492276	+
Hsero_1310	cbeC	-1.62826	0.5768	>0.9999	-456.013	0.3848	>0.9999	-742.508	0.0313	0.5897	619.319	429.45	613.234	30.8701	1.41247	0	HSERO_RS06560	NADH oxidase	1492297	1493352	+
Hsero_1311	cbeD	-3.6461	0.1992	>0.9999	-30.9184	0.3119	>0.9999	-112.732	0.0948	0.7282	409.333	206.661	145.356	23.5898	5.46426	0	HSERO_RS06565	1,6-dihydroxycyclohexa-2,4-diene-1-carboxylate dehydrogenase	1493364	1494137	+
Hsero_1312	yjgH	-3.26869	0.1394	>0.9999	-1.7977E+308	0.2718	>0.9999	-1.7977E+308	0.0403	0.6204	356.978	234.483	150.691	30.2567	0	0	HSERO_RS06570	RidA family protein	1494176	1494592	+
Hsero_1313	benK	-4.16532	0.2259	>0.9999	-1.7977E+308	0.2908	>0.9999	-1.7977E+308	0.1327	0.7661	183.143	433.258	126.004	21.9801	0	0	HSERO_RS06575	MFS transporter	1494668	1496035	+
Hsero_1314	benE	-1.80538	0.4679	>0.9999	-9.75697	0.4133	>0.9999	-17.6151	0.0199	0.5354	90.1956	117.575	107.857	7.22661	8.9277	2.86735	HSERO_RS06580	benzoate transporter	1496382	1497572	+
Hsero_1315		-1.9745	0.5624	>0.9999	-1.7977E+308	0.4226	>0.9999	-1.7977E+308	0.1877	0.805	13.2855	40.679	27.3307	0	0	0	HSERO_RS06585	hypothetical protein	1497591	1498859	+
Hsero_1316		-6.63513	0.3048	>0.9999	-1.7977E+308	0.4226	>0.9999	-1.7977E+308	0.2387	0.805	11.2227	45.2146	8.50584	0	0	0	HSERO_RS06590	hypothetical protein	1498856	1500394	+
Hsero_1317		-9.05484	0.0331	>0.9999	4.28612	0.4328	>0.9999	-2.1126	0.3209	0.805	127.142	92.2025	17.2076	7.01644	92.4593	11.3678	HSERO_RS06595	hypothetical protein	1500574	1500987	+
Hsero_1318		-1.7977E+308	0.4226	>0.9999	1			-1.7977E+308	0.4226	0.805	0	9.47328	0	0	0	0	HSERO_RS06600	hypothetical protein	1501173	1501802	+
Hsero_1319		1.34372	0.8564	>0.9999	-1.7977E+308	0.4226	>0.9999	-1.7977E+308	0.4226	0.805	0	5.78858	7.77826	0	0	0	HSERO_RS06605	cytochrome b/b6 domain-containing protein	1501817	1502431	+
Hsero_1320	mopI	-1.97149	0.487	>0.9999	-1.7977E+308	0.089	>0.9999	-1.7977E+308	0.2161	0.805	34.2442	9.65751	7.56993	14.6984	0	0	HSERO_RS06610	oxidoreductase molybdopterin-binding protein	1502428	1503204	+
Hsero_1321		-1.5249	0.6656	>0.9999	-1.7977E+308	0.4226	>0.9999	-1.7977E+308	0.0382	0.6159	2.67653	4.02576	4.39523	0	0	0	HSERO_RS06615	cytochrome protein	1503226	1506150	-
Hsero_1322	iorA	1.7977E+308	0.4226	>0.9999	-1.7977E+308	0.4226	>0.9999	1			0	0	0	4.20507	0	0	HSERO_RS06620	(2Fe-2S)-binding protein	1506147	1506629	-
Hsero_1323		-1.4884	0.8109	>0.9999	-1.7977E+308	0.4226	>0.9999	-1.7977E+308	0.4226	0.805	0	11.5146	7.73622	0	0	0	HSERO_RS06625	Asp/Glu racemase	1507031	1507786	+
Hsero_1324		-4.4652	0.5279	>0.9999	-1.7977E+308	0.4226	>0.9999	-1.7977E+308	0.4226	0.805	0	4.56257	1.0218	0	0	0	HSERO_RS06630	alpha/beta hydrolase	1507797	1508630	+
Hsero_1325		-1.7977E+308	0.3365	>0.9999	1			-1.7977E+308	0.3365	0.805	11.0989	1.25204	0	0	0	0	HSERO_RS06635	hypothetical protein	1508670	1509725	+
Hsero_1326	entB	-1.44012	0.7514	>0.9999	-1.04222	0.9793	>0.9999	-1.50092	0.7232	0.9624	3.38355	9.54226	8.97552	0	8.61195	0	HSERO_RS06640	N-carbamoylsarcosine amidase	1509770	1510393	+
Hsero_1327	coxL	-1.07573	0.9571	>0.9999	1.59716	0.7612	>0.9999	1.48472	0.8119	>0.9999	6.74528	0	5.11232	1.15809	10.0149	0	HSERO_RS06645	xanthine dehydrogenase family protein molybdopterin-binding subunit	1510454	1512733	+
Hsero_1328		1.7977E+308	0.0038	>0.9999	1.04979	0.9665	>0.9999	1.7977E+308	0.4226	0.805	0	0	9.48994	10.7487	21.2463	0	HSERO_RS06650	MarR family transcriptional regulator	1512757	1513224	-
Hsero_1329		1.96119	0.4433	>0.9999	-1.7977E+308	0.0074	0.8244	-1.7977E+308	0.4226	0.805	0	11.5772	10.371	12.334	0	0	HSERO_RS06660	flavin reductase family protein	1513416	1514030	+
Hsero_1330	aer	1			1.7977E+308	0.4226	>0.9999	1.7977E+308	0.4226	0.805	0	0	0	0	0.979604	0	HSERO_RS06665	HAMP domain-containing protein	1514508	1516118	+
Hsero_1331		-8.59243	0.1596	>0.9999	-1.7977E+308	0.4226	>0.9999	-1.7977E+308	0.1221	0.7484	2.24661	5.0687	0.851367	0	0	0	HSERO_RS06670	porin	1516212	1517252	+
Hsero_1332	xdhC	-1.7977E+308	<0.0001	0.2101	1			-1.7977E+308	<0.0001	0.1392	9.00823	8.89172	0	0	0	0	HSERO_RS06675	XdhC family protein	1517283	1518320	+
Hsero_1333		1.7977E+308	0.4226	>0.9999	-3.88519	0.5467	>0.9999	1.7977E+308	0.4226	0.805	0	0	8.57713	0	0	2.20765	HSERO_RS06680	6-hydroxynicotinate 3-monooxygenase	1518612	1519766	+
Hsero_1334		1.7977E+308	0.4226	>0.9999	-1.7977E+308	0.4226	>0.9999	1			0	0	1.39294	0	0	0	HSERO_RS06685	MFS transporter	1519902	1521218	+
Hsero_1335		-2.9768	0.5933	>0.9999	2.83127	0.604	>0.9999	-1.0514	0.975	>0.9999	0	3.8449	1.29162	0	0	3.65692	HSERO_RS06690	nucleotidyltransferase family protein	1521361	1521978	-
Hsero_1336		-1.06506	0.8148	>0.9999	-2.25823	0.0516	>0.9999	-2.40514	0.1449	0.7957	114.839	72.8705	83.4116	92.8326	28.4175	49.6279	HSERO_RS06695	methyl-accepting chemotaxis protein	1522382	1523929	+
Hsero_1337		-1.99848	0.2495	>0.9999	1.00009	0.9999	>0.9999	-1.9983	0.1634	0.805	254.059	163.77	151.292	57.7811	121.77	87.3219	HSERO_RS06700	DNA-binding response regulator	1524016	1524660	-
Hsero_1338		-3.84951	0.2186	>0.9999	3.29438	0.5737	>0.9999	-1.16851	0.8894	>0.9999	7.21358	14.2406	0	5.57321	18.3603	0	HSERO_RS06705	4-hydroxyphenylacetate 3-monooxygenase, reductase component	1524974	1525546	+
Hsero_1339		-1.38441	0.7444	>0.9999	-1.10603	0.9498	>0.9999	-1.53119	0.6587	0.9288	9.63888	6.79587	11.8713	0	10.7333	0	HSERO_RS06710	oxidoreductase	1526061	1527017	-
Hsero_1340	hcaA2	1			1			1			0	0	0	0	0	0	HSERO_RS06715	hypothetical protein	1527073	1527573	-
Hsero_1341	hcaA1	1.7977E+308	0.2537	>0.9999	1.6538	0.539	>0.9999	1.7977E+308	0.119	0.7484	0	0	4.26313	0.965723	5.96524	2.68224	HSERO_RS06720	aromatic ring-hydroxylating dioxygenase subunit alpha	1527579	1528865	-
Hsero_1342		-1.09508	0.9547	>0.9999	3.16515	0.3995	>0.9999	2.89034	0.4258	0.8061	0	1.15038	0	1.0505	2.59556	0.729423	HSERO_RS06725	amidase	1528947	1530113	-
Hsero_1343		1.02034	0.9856	>0.9999	2.77977	0.3256	>0.9999	2.83632	0.3986	0.805	7.40189	0	3.73999	3.81247	15.6997	5.29445	HSERO_RS06735	LysR family transcriptional regulator	1530453	1531382	+
Hsero_1344	ompC	-1.77601	0.5534	>0.9999	-1.52505	0.7671	>0.9999	-2.7085	0.1506	0.803	2.21449	3.74717	3.35678	0	1.4091	0.791995	HSERO_RS06740	porin	1531430	1532488	-
Hsero_1345		2.1843	0.3127	>0.9999	-1.7977E+308	0.0405	>0.9999	-1.7977E+308	0.3188	0.805	1.61439	11.8375	17.7417	11.6412	0	0	HSERO_RS06750	PAS domain-containing sensor histidine kinase	1532813	1534339	-
Hsero_1346	ncnH	-3.721	0.5532	>0.9999	-1.0596	0.9711	>0.9999	-3.94276	0.5446	0.8664	0	5.77724	1.5526	0	0	1.46528	HSERO_RS06755	acyl-CoA dehydrogenase	1534567	1535727	+
Hsero_1347		1			1			1			0	0	0	0	0	0	HSERO_RS06760	hypothetical protein	1535799	1536170	+
Hsero_1348	fabG	1.7977E+308	0.4226	>0.9999	4.05686	0.2379	>0.9999	1.7977E+308	0.119	0.7484	0	0	3.35767	0	9.39652	4.22509	HSERO_RS06765	SDR family NAD(P)-dependent oxidoreductase	1536173	1536916	+
Hsero_1349		-2.63883	0.6201	>0.9999	3.91793	0.5455	>0.9999	1.48472	0.8119	>0.9999	6.15916	0	2.33405	0	9.14465	0	HSERO_RS06770	branched-chain amino acid ABC transporter substrate-binding protein	1537012	1538169	+
Hsero_1350		1			1			1			0	0	0	0	0	0	HSERO_RS06775	branched-chain amino acid ABC transporter permease	1538307	1539341	+
Hsero_1351		-1.7977E+308	0.4226	>0.9999	1			-1.7977E+308	0.4226	0.805	0	1.50918	0	0	0	0	HSERO_RS06780	metal-dependent hydrolase	1539338	1541221	+
Hsero_1352		1			1			1			0	0	0	0	0	0	HSERO_RS06785	ABC transporter ATP-binding protein	1541211	1541960	+
Hsero_1353		1			1			1			0	0	0	0	0	0	HSERO_RS06790	2-dehydropantoate 2-reductase	1541980	1543041	+
Hsero_1354		13.6786	0.3981	>0.9999	-4.04165	0.4915	>0.9999	3.3844	0.5689	0.8833	0	1.60958	20.547	1.46984	5.44748	0	HSERO_RS06795	ribulose-5-phosphate 4-epimerase	1543080	1543856	+
Hsero_1355		-1.35321	0.8048	>0.9999	2.28705	0.3545	>0.9999	1.69009	0.3895	0.805	6.81674	1.92245	6.45811	0	8.67512	6.09487	NA	NA	1543866	1544483	-
Hsero_1356		6.52939	0.2111	>0.9999	1.07955	0.8953	>0.9999	7.04883	0.112	0.7416	0	3.90214	18.3519	7.1267	17.6086	9.89699	HSERO_RS06805	TetR/AcrR family transcriptional regulator	1544685	1545290	-
Hsero_1357		1			1			1			0	0	0	0	0	0	HSERO_RS06810	efflux RND transporter periplasmic adaptor subunit	1545436	1546638	+
Hsero_1358		-3.39762	0.5682	>0.9999	-1.7977E+308	0.4226	>0.9999	-1.7977E+308	0.4226	0.805	11.6515	0	0	3.42933	0	0	HSERO_RS06815	multidrug efflux RND transporter permease subunit	1546655	1549804	+
Hsero_1359	tolC	1.7977E+308	0.4226	>0.9999	5.66253	0.5026	>0.9999	1.7977E+308	0.4226	0.805	0	0	0.622597	0	0	3.52547	HSERO_RS06820	AdeC/AdeK/OprM family multidrug efflux complex outer membrane factor	1549806	1551302	+
Hsero_1360		-2.9768	0.5933	>0.9999	-1.7977E+308	0.4226	>0.9999	-1.7977E+308	0.4226	0.805	0	3.85905	1.29638	0	0	0	HSERO_RS06825	TetR family transcriptional regulator	1551302	1551916	+
Hsero_1361		1.14031	0.5759	>0.9999	1.59824	0.2685	>0.9999	1.82249	0.2373	0.805	28.8767	43.9764	39.9419	43.133	82.6855	50.0884	HSERO_RS06830	methyl-accepting chemotaxis protein	1552320	1554050	+
Hsero_1362		-1.50569	0.7431	>0.9999	-1.21722	0.2161	>0.9999	-1.83276	0.6623	0.9288	23.3701	1.31816	7.97059	8.426	5.94824	7.52229	HSERO_RS06835	MerR family transcriptional regulator	1554119	1555111	-
Hsero_1363		3.04942	0.1894	>0.9999	-2.70307	0.2422	>0.9999	1.12813	0.94	>0.9999	0	1.6063	2.69802	2.20025	1.81212	0	HSERO_RS06840	HAMP domain-containing protein	1555348	1557105	+
Hsero_1364		-1.02941	0.9775	>0.9999	-1.7977E+308	0.3014	>0.9999	-1.7977E+308	0.2161	0.805	8.27723	2.33434	8.88733	1.42111	0	0	HSERO_RS06845	sensor domain-containing phosphodiesterase	1557113	1558933	+
Hsero_1365		-1.11064	0.8202	>0.9999	-1.56914	0.1494	>0.9999	-1.74276	0.3843	0.805	50.0734	22.9144	36.5191	29.1975	24.6481	17.2325	HSERO_RS06855	hybrid sensor histidine kinase/response regulator	1559281	1562031	-
Hsero_1366		-1.85316	0.1714	>0.9999	1.21367	0.7943	>0.9999	-1.52691	0.3954	0.805	211.429	222.608	164.518	69.6961	211.668	72.5912	HSERO_RS06860	DNA-binding response regulator	1562059	1562847	-
Hsero_1367		-1.31942	0.8648	>0.9999	2.35939	0.6488	>0.9999	1.78821	0.7375	0.9706	3.18634	0	2.41496	0	0	5.69784	HSERO_RS06865	DNA-binding response regulator	1563324	1563998	+
Hsero_1368	dapA	-2.48204	0.2805	>0.9999	-1.00018	0.9997	>0.9999	-2.4825	0.3151	0.805	29.8453	12.6254	9.42503	7.68616	12.6606	4.44746	HSERO_RS06870	dihydrodipicolinate synthase family protein	1564133	1565053	-
Hsero_1369		-1.29433	0.8738	>0.9999	1.6983	0.636	>0.9999	1.31211	0.8138	>0.9999	4.78224	0	0	3.69476	4.56448	1.71033	HSERO_RS06875	LysR family transcriptional regulator	1565146	1566111	+
Hsero_1370		1.18094	0.8518	>0.9999	-2.13827	0.5286	>0.9999	-1.81065	0.3172	0.805	24.5643	43.2975	67.4886	12.6523	25.3996	12.0797	HSERO_RS06880	transcriptional regulator NanR	1566190	1566897	+
Hsero_1371		1.43116	0.6317	>0.9999	1.05841	0.9488	>0.9999	1.51476	0.7355	0.9699	54.3541	9.017	36.3491	54.3452	83.4135	12.5784	HSERO_RS06885	transcriptional regulator	1566941	1567612	-
Hsero_1372		4.15331	0.0688	>0.9999	-3.93512	0.1057	>0.9999	1.05545	0.9419	>0.9999	3.36314	2.84541	10.1959	15.5902	5.35001	1.2028	HSERO_RS06890	MFS transporter	1567754	1569211	+
Hsero_1373		1.31727	0.8356	>0.9999	-1.7977E+308	0.4226	>0.9999	-1.7977E+308	0.0697	0.6601	3.52471	1.98807	0	7.26185	0	0	HSERO_RS06895	DUF1949 domain-containing protein	1569333	1569923	-
Hsero_1374		-1.87117	0.6515	>0.9999	-1.29319	0.7759	>0.9999	-2.41977	0.5921	0.8949	19.129	1.34868	7.24903	3.69476	7.60747	0.855164	HSERO_RS06900	hypothetical protein	1569936	1570901	-
Hsero_1375		2.45863	0.2088	>0.9999	-1.55185	0.5487	>0.9999	1.58432	0.6296	0.9131	4.84456	9.56381	22.9484	12.4764	18.4959	4.33154	HSERO_RS06905	patatin-like phospholipase family protein	1570983	1571933	+
Hsero_1376		-2.3645	0.3508	>0.9999	1.49236	0.5252	>0.9999	-1.58441	0.4481	0.8193	197.906	86.1679	98.6812	21.46	86.1624	93.1309	HSERO_RS06910	cell wall invasion-associated hydrolase	1572043	1572645	-
Hsero_1377	glcG	-1.37825	0.6079	>0.9999	-2.14717	0.2834	>0.9999	-2.95934	0.2457	0.805	188.01	82.7665	130.331	66.133	29.1787	62.3201	HSERO_RS06915	heme-binding protein	1573004	1573411	+
Hsero_1378	carA	-1.15883	0.6312	>0.9999	-1.94552	0.2382	>0.9999	-2.25452	0.0773	0.6879	10.2201	12.682	12.3935	7.36966	6.50316	3.65514	HSERO_RS06920	carbamoyl-phosphate synthase small subunit	1573710	1574873	+
Hsero_1379	carB	1.18416	0.3146	>0.9999	-1.17077	0.5974	>0.9999	1.01144	0.9665	>0.9999	120.16	117.233	156.913	124.199	91.4412	148.668	HSERO_RS06925	carbamoyl-phosphate synthase large subunit	1574866	1578099	+
Hsero_1380	greA	1.40724	0.6508	>0.9999	1.22931	0.8507	>0.9999	1.72993	0.7083	0.9543	8.23648	62.7167	46.8189	53.0292	7.86143	114.883	HSERO_RS06930	transcription elongation factor GreA	1578502	1578978	+
Hsero_1381		1.18273	0.6832	>0.9999	-1.37389	0.573	>0.9999	-1.16163	0.8176	>0.9999	54.9994	28.6355	40.0814	58.8359	53.841	18.157	HSERO_RS06935	ribosome assembly RNA-binding protein YhbY	1579153	1579611	-
Hsero_1382	ftsJ	1.24201	0.7404	>0.9999	-1.27006	0.6554	>0.9999	-1.02259	0.962	>0.9999	785.782	339.362	418.632	978.804	608.788	491.506	HSERO_RS06940	RlmE family RNA methyltransferase	1579688	1580335	+
Hsero_1383	hflB	-1.24843	0.1587	>0.9999	1.15521	0.7003	>0.9999	-1.0807	0.8062	>0.9999	803.064	762.957	695.096	559.296	932.868	516.213	HSERO_RS06945	ATP-dependent metallopeptidase FtsH/Yme1/Tma family protein	1580671	1582560	+
Hsero_1384	folP	-1.6118	0.1078	>0.9999	-2.17549	0.1108	>0.9999	-3.50646	0.0071	0.3947	39.8672	44.9732	21.1511	31.4859	11.8384	12.3571	HSERO_RS06950	dihydropteroate synthase	1582725	1583573	+
Hsero_1385	mrsA	-1.51706	0.5566	>0.9999	-6.59247	0.0448	>0.9999	-10.0012	0.1968	0.805	99.8975	35.8565	52.9994	36.4855	5.77871	7.79509	HSERO_RS06955	phosphoglucosamine mutase	1583690	1585024	+
Hsero_1386	phoB	-2.91768	0.2594	>0.9999	-1.42574	0.718	>0.9999	-4.15985	0.2323	0.805	131.129	56.3517	44.9594	19.2972	41.7193	3.34979	HSERO_RS06960	DNA-binding response regulator	1585067	1585759	+
Hsero_1387	cccA	1.07988	0.9337	>0.9999	-2.22758	0.5427	>0.9999	-2.0628	0.2617	0.805	46.5917	84.0944	122.887	18.2384	42.6913	20.6623	HSERO_RS06965	cytochrome c	1585859	1587154	-
Hsero_1388		-1.34947	0.7043	>0.9999	-1.13742	0.9072	>0.9999	-1.53492	0.4476	0.8193	49.4231	62.3122	73.815	8.98455	16.6492	56.1466	HSERO_RS06970	cytochrome c553	1587151	1587909	-
Hsero_1389	mrcA	-2.17997	0.2982	>0.9999	-1.63025	0.4452	>0.9999	-3.55388	0.2304	0.805	69.9884	31.2274	26.5225	19.9075	5.31753	23.1628	HSERO_RS06975	penicillin-binding protein 1A	1588417	1590885	-
Hsero_1390	uup	1.19129	0.6417	>0.9999	-1.3173	0.465	>0.9999	-1.10577	0.587	0.892	24.9519	18.5182	32.846	18.9396	20.0553	19.2567	HSERO_RS06980	ABC transporter ATP-binding protein	1591204	1593126	+
Hsero_1391		1.23555	0.7246	>0.9999	-2.68342	0.3219	>0.9999	-2.17184	0.1883	0.805	65.8801	93.6404	142.804	54.2923	53.6578	19.7916	HSERO_RS06985	transglutaminase	1593142	1593999	-
Hsero_1392	mviN	-2.52099	0.3006	>0.9999	-1.21146	0.8809	>0.9999	-3.05409	0.0814	0.6997	14.3058	20.6209	13.8544	0	4.04575	7.39029	HSERO_RS06990	murein biosynthesis integral membrane protein MurJ	1594102	1595655	-
Hsero_1393	rpsT	-1.31134	0.3158	>0.9999	-2.73814	0.1135	>0.9999	-3.59062	0.0004	0.3174	2441.78	2380.73	2269.2	1408.36	687.592	655.495	HSERO_RS06995	30S ribosomal protein S20	1595986	1596252	+
Hsero_1394		-1.44111	0.4669	>0.9999	1.03343	0.9615	>0.9999	-1.39449	0.3848	0.805	297.671	279.042	298.693	101.494	280.115	133.449	HSERO_RS07000	DUF192 domain-containing protein	1596415	1596879	-
Hsero_1395	rsuA	-2.66976	0.202	>0.9999	1.17382	0.8445	>0.9999	-2.27443	0.1058	0.734	32.715	47.1564	26.1726	3.74454	20.8169	14.3003	HSERO_RS07010	pseudouridine synthase	1597387	1597953	-
Hsero_1396	icd	-1.36437	0.1505	>0.9999	-1.95417	0.3594	>0.9999	-2.6662	0.1554	0.805	51.6659	50.7279	43.5091	31.5394	4.87045	33.5339	HSERO_RS07015	NADP-dependent isocitrate dehydrogenase	1598205	1599461	+
Hsero_1397	cspD	-1.82083	0.2853	>0.9999	-2.07468	0.2992	>0.9999	-3.77765	0.089	0.7182	19625.9	12147.8	11977.7	5472.44	4241.19	4169.78	HSERO_RS07020	cold-shock protein	1599607	1599813	-
Hsero_1398	clpS	-1.36384	0.6887	>0.9999	1.01819	0.9844	>0.9999	-1.33947	0.6881	0.94	1510.42	3236.73	2800.36	680.372	2738.6	805.442	HSERO_RS07025	ATP-dependent Clp protease adapter ClpS	1600152	1600466	+
Hsero_1399	clpA	-2.15173	0.0401	>0.9999	-1.05259	0.8829	>0.9999	-2.26488	0.0626	0.6601	554.492	467.876	273.841	201.297	286.939	164.461	HSERO_RS07030	ATP-dependent Clp protease ATP-binding subunit ClpA	1600463	1602766	+
Hsero_1400		1.53112	0.7355	>0.9999	-2.49639	0.5584	>0.9999	-1.63044	0.5916	0.8947	25.7755	8.4807	48.0248	4.42536	16.4012	4.60919	HSERO_RS07035	peptidase M48	1602936	1604033	-
Hsero_1401	dut	-1.48527	0.7757	>0.9999	-1.34754	0.6503	>0.9999	-2.00146	0.6805	0.9367	30.0251	0	11.3782	8.83711	2.72933	12.2723	HSERO_RS07040	dUTP diphosphatase	1604045	1604494	-
Hsero_1402	coaBC	1.002	0.9961	>0.9999	-2.11173	0.0805	>0.9999	-2.10752	0.2531	0.805	11.9744	23.6391	15.1259	20.5588	7.61945	9.27887	HSERO_RS07045	bifunctional phosphopantothenoylcysteine decarboxylase/phosphopantothenate--cysteine ligase CoaBC	1604568	1605764	-
Hsero_1403	lspA	-1.7363	0.2066	>0.9999	-1.24632	0.1962	>0.9999	-2.164	0.1392	0.7868	31.1514	19.7669	13.2806	16.045	12.3887	11.141	HSERO_RS07050	lipoprotein signal peptidase	1605796	1606311	-
Hsero_1404	ileS	-1.04175	0.8828	>0.9999	-1.43596	0.3841	>0.9999	-1.49592	0.2079	0.805	24.3222	19.8158	16.3859	25.9831	11.4641	18.0416	HSERO_RS07055	isoleucine--tRNA ligase	1606386	1609280	-
Hsero_1405	ribF	-2.9457	0.1005	>0.9999	1.26509	0.5743	>0.9999	-2.32845	0.1226	0.7484	80.4699	53.3978	29.5976	15.8475	34.6379	22.8542	HSERO_RS07060	bifunctional riboflavin kinase/FAD synthetase	1609404	1610381	-
Hsero_1406		-4.2567	0.0386	>0.9999	2.34774	0.4124	>0.9999	-1.81311	0.2435	0.805	52.3722	57.3421	21.0142	4.76032	45.0867	15.4251	HSERO_RS07065	GntR family transcriptional regulator	1610570	1611274	-
Hsero_1407		-2.6047	0.6233	>0.9999	-1.7977E+308	0.4226	>0.9999	-1.7977E+308	0.4226	0.805	0	19.0449	7.31174	0	0	0	HSERO_RS07070	DUF3225 domain-containing protein	1611311	1611688	-
Hsero_1408		1			1			1			0	0	0	0	0	0	HSERO_RS07075	cysteine hydrolase	1611685	1612368	-
Hsero_1409		1			1.7977E+308	0.4226	>0.9999	1.7977E+308	0.4226	0.805	0	0	0	0	0	3.38198	HSERO_RS07080	ABC transporter ATP-binding protein	1612365	1613933	-
Hsero_1410		1			1			1			0	0	0	0	0	0	HSERO_RS07085	cysteine hydrolase	1613936	1614631	-
Hsero_1411		1			1			1			0	0	0	0	0	0	HSERO_RS07090	ABC transporter permease	1614657	1615577	-
Hsero_1412		1			1			1			0	0	0	0	0	0	HSERO_RS07100	BMP family ABC transporter substrate-binding protein	1616747	1617844	-
Hsero_1413		1.7977E+308	0.4226	>0.9999	9.51498	0.4674	>0.9999	1.7977E+308	0.4226	0.805	0	0	1.5568	0	14.8129	0	HSERO_RS07105	allophanate hydrolase	1618015	1619850	-
Hsero_1414		1.93835	0.6791	>0.9999	-1.7977E+308	0.4226	>0.9999	-1.7977E+308	0.0697	0.6601	3.01085	1.69823	9.12783	0	0	0	HSERO_RS07110	16S rRNA (uracil(1498)-N(3))-methyltransferase	1620138	1620863	-
Hsero_1415	tktA	-1.1725	0.6127	>0.9999	-1.55709	0.4409	>0.9999	-1.82569	0.2078	0.805	54.6178	66.628	65.4626	37.9452	46.8773	19.5336	HSERO_RS07115	transketolase	1621064	1623058	+
Hsero_1416		-1.74861	0.4242	>0.9999	-1.55887	0.5589	>0.9999	-2.72587	0.3099	0.805	164.233	70.5779	85.9463	48.3376	72.1568	13.9849	HSERO_RS07120	N-acetyltransferase	1623088	1623600	+
Hsero_1417	gapA	-2.00935	0.0046	>0.9999	1.2005	0.6655	>0.9999	-1.67376	0.1837	0.805	87.27	81.6075	42.6448	41.4012	67.2215	33.6754	HSERO_RS07125	type I glyceraldehyde-3-phosphate dehydrogenase	1623804	1624817	+
Hsero_1418		-3.04751	0.1114	>0.9999	1.26163	0.8049	>0.9999	-2.41553	0.1413	0.7922	30.5121	38.7225	18.7895	3.92895	21.8421	6.82026	HSERO_RS07130	hypothetical protein	1625055	1625585	+
Hsero_1419		1.07095	0.9495	>0.9999	-1.27399	0.8199	>0.9999	-1.18959	0.8483	>0.9999	15.0056	60.939	70.5122	10.8205	47.7412	16.0999	HSERO_RS07135	class I SAM-dependent methyltransferase	1625766	1626494	+
Hsero_1420	glnE	-1.19583	0.8615	>0.9999	-4.39179	0.4969	>0.9999	-5.25181	0.111	0.7413	12.1463	21.607	27.2634	0.962487	4.7562	1.67078	HSERO_RS07140	bifunctional [glutamate--ammonia ligase]-adenylyl-L-tyrosine phosphorylase/[glutamate--ammonia-ligase] adenylyltransferase	1626600	1629383	-
Hsero_1421		-1.40333	0.6109	>0.9999	-2.4188	0.4105	>0.9999	-3.39438	0.1134	0.7472	59.832	35.1392	53.0611	14.6145	14.5222	13.4567	HSERO_RS07145	TIGR02099 family protein	1629631	1633950	+
Hsero_1422		-1.25187	0.6179	>0.9999	-1.38681	0.5726	>0.9999	-1.73611	0.186	0.805	160.583	115.561	152.134	68.4503	98.6569	60.4016	HSERO_RS07150	carbon-nitrogen hydrolase family protein	1634038	1634844	+
Hsero_1423	tldD	-1.78322	0.3024	>0.9999	-1.57493	0.5941	>0.9999	-2.80845	0.0118	0.4795	112.462	108.877	97.3219	26.8013	46.995	31.8166	HSERO_RS07155	metalloprotease TldD	1634870	1636330	+
Hsero_1424	aroG	1.40929	0.7723	>0.9999	-1.04529	0.9626	>0.9999	1.34823	0.7567	0.9768	13.1305	97.5138	24.0501	131.88	40.3829	108.791	HSERO_RS07160	3-deoxy-7-phosphoheptulonate synthase	1636877	1637950	+
Hsero_1425		1.98555	0.307	>0.9999	-1.70999	0.2418	>0.9999	1.16114	0.7964	0.9986	113.798	34.3855	183.278	110.947	77.5829	94.4794	HSERO_RS07165	YajQ family cyclic di-GMP-binding protein	1638029	1638514	-
Hsero_1426	murB	-2.07168	0.2686	>0.9999	-3.69121	0.3829	>0.9999	-7.64701	0.0395	0.6204	22.6303	16.5936	15.4366	3.49683	4.31996	0.809352	HSERO_RS07170	UDP-N-acetylmuramate dehydrogenase	1638650	1639681	+
Hsero_1427		-1.61889	0.1421	>0.9999	1.0861	0.8802	>0.9999	-1.49055	0.4349	0.814	84.1675	62.3092	49.8371	40.6424	26.7783	71.4917	HSERO_RS07175	DUF1255 domain-containing protein	1639760	1640089	-
Hsero_1428	argG	-1.59972	0.2703	>0.9999	1.26744	0.8369	>0.9999	-1.26216	0.808	>0.9999	19.9795	12.2937	8.94795	11.2263	24.2706	1.29918	HSERO_RS07180	argininosuccinate synthase	1640112	1641446	-
Hsero_1429	argF	-1.73091	0.2741	>0.9999	-2.00301	0.3594	>0.9999	-3.46702	0.0409	0.6204	92.5182	69.1082	66.3303	27.0463	20.6841	25.9341	HSERO_RS07185	ornithine carbamoyltransferase	1641519	1642433	-
Hsero_1430		-1.39184	0.7346	>0.9999	2.15886	0.6744	>0.9999	1.55109	0.7567	0.9768	2.36877	2.00412	3.14181	0	6.78274	0	HSERO_RS07190	TonB-dependent siderophore receptor	1642783	1644936	+
Hsero_1431		1.05215	0.9551	>0.9999	-1.1126	0.8944	>0.9999	-1.05745	0.9572	>0.9999	2.45427	13.843	12.0908	5.05645	3.12335	12.2885	HSERO_RS07195	ribosome small subunit-dependent GTPase A	1644953	1645888	-
Hsero_1432		4.70303	0.5217	>0.9999	-1.7977E+308	0.4226	>0.9999	-1.7977E+308	0.4226	0.805	0	2.82328	13.278	0	0	0	HSERO_RS07200	4a-hydroxytetrahydrobiopterin dehydratase	1645888	1646244	-
Hsero_1433		-1.20122	0.8438	>0.9999	-3.581	0.3887	>0.9999	-4.30158	0.3331	0.805	22.5905	6.37096	19.2618	4.84818	0	6.73276	HSERO_RS07205	M48 family peptidase	1646315	1647595	-
Hsero_1434	orn	1.0775	0.7928	>0.9999	-2.30357	0.1998	>0.9999	-2.13788	0.1225	0.7484	101.384	91.9031	79.584	128.683	64.5114	25.8993	HSERO_RS07210	oligoribonuclease	1647736	1648305	+
Hsero_1435		-1.45783	0.099	>0.9999	-1.7454	0.1241	>0.9999	-2.54449	0.0469	0.6284	58.7283	48.8157	33.9688	39.8013	15.7345	26.5309	HSERO_RS07215	YecA family protein	1648399	1649100	-
Hsero_1436	thrB	1.63611	0.5903	>0.9999	-1.60982	0.5754	>0.9999	1.01633	0.9718	>0.9999	9.20907	20.7771	38.3881	10.6724	13.1846	17.2911	HSERO_RS07220	serine/threonine protein kinase	1649226	1650236	+
Hsero_1437	tag	-1.71968	0.5829	>0.9999	-1.16697	0.9114	>0.9999	-2.00681	0.3555	0.805	18.1042	10.2115	16.4657	0	11.5199	2.58993	HSERO_RS07225	DNA-3-methyladenine glycosylase I	1650258	1650827	+
Hsero_1438		-1.4296	0.7515	>0.9999	-1.30504	0.0712	>0.9999	-1.86568	0.6322	0.915	24.5283	2.30581	9.29513	9.47528	7.80379	6.57925	NA	NA	1650992	1652155	+
Hsero_1439	ftsK1	-1.13783	0.7379	>0.9999	-4.81702	0.1068	>0.9999	-5.48094	0.0816	0.6997	37.6975	23.9207	33.9285	20.2258	8.99525	2.24703	NA	NA	1652402	1653976	+
Hsero_1440		-2.09623	0.2469	>0.9999	1.42544	0.7109	>0.9999	-1.47058	0.6156	0.906	49.4819	26.9472	23.2776	13.1827	43.4287	8.54327	HSERO_RS07235	NAD-dependent succinate-semialdehyde dehydrogenase	1654093	1655526	-
Hsero_1441		-2.25268	0.4409	>0.9999	-1.55845	0.7611	>0.9999	-3.51069	0.2109	0.805	24.1599	10.9017	15.5644	0	3.07463	6.91245	HSERO_RS07240	YihY/virulence factor BrkB family protein	1656260	1657213	+
Hsero_1442		-1.5238	0.6756	>0.9999	-6.47003	0.065	>0.9999	-9.85902	0.3319	0.805	17.3373	3.0559	7.80194	5.58115	2.06848	0	HSERO_RS07245	formate dehydrogenase	1657323	1659695	+
Hsero_1443		1.03837	0.9672	>0.9999	-1.0614	0.9489	>0.9999	-1.02219	0.9256	>0.9999	31.3851	41.3056	67.397	8.08272	29.956	41.157	HSERO_RS07250	XRE family transcriptional regulator	1659819	1660151	+
Hsero_1444	ansB	-1.10016	0.9028	>0.9999	-1.97678	0.0279	0.9981	-2.17478	0.5007	0.8466	28.5166	138.574	77.3083	74.5696	44.6656	32.1652	HSERO_RS07255	asparaginase	1660293	1661363	-
Hsero_1445		-1.25868	0.4958	>0.9999	-1.0932	0.5139	>0.9999	-1.37599	0.3645	0.805	77.5073	124.906	88.9547	71.8586	71.8643	75.2395	HSERO_RS07260	GGDEF domain-containing protein	1661679	1662737	-
Hsero_1446		-1.28364	0.7181	>0.9999	-3.26237	0.0927	>0.9999	-4.18772	0.2686	0.805	43.088	14.296	17.2889	27.4151	6.45114	7.25179	HSERO_RS07265	lipid A hydroxylase LpxO	1663260	1664159	-
Hsero_1447	dadA	-1.78981	0.4123	>0.9999	1.48745	0.4929	>0.9999	-1.20327	0.674	0.9328	197.433	103.034	127.96	39.9161	146.762	102.946	HSERO_RS07275	D-amino acid dehydrogenase	1664510	1665820	-
Hsero_1448		-1.6475	0.6149	>0.9999	-2.02379	0.1333	>0.9999	-3.3342	0.4028	0.805	47.8448	9.81319	14.8345	20.1627	11.0706	6.22229	HSERO_RS07280	hypothetical protein	1666013	1666453	-
Hsero_1449	holC	-4.03136	0.1423	>0.9999	-1.78666	0.7378	>0.9999	-7.20266	0.0715	0.6638	49.4654	32.9731	20.4493	0	11.4456	0	HSERO_RS07285	DNA polymerase III subunit chi	1666484	1666903	-
Hsero_1450	prlC	-2.43238	0.0545	>0.9999	-1.68865	0.5219	>0.9999	-4.10745	0.0714	0.6638	45.3241	37.3104	21.3537	12.6189	17.9277	2.19051	HSERO_RS07290	M3 family peptidase	1667247	1669322	-
Hsero_1451	folD	-3.12767	0.2413	>0.9999	1.12037	0.9181	>0.9999	-2.79164	0.2304	0.805	31.9852	16.5375	14.1412	1.37288	13.5684	3.81308	HSERO_RS07295	bifunctional methylenetetrahydrofolate dehydrogenase/methenyltetrahydrofolate cyclohydrolase FolD	1669392	1670237	-
Hsero_1452	gshA	1.86648	0.5426	>0.9999	-2.57222	0.4236	>0.9999	-1.37811	0.529	0.8595	9.31419	19.263	42.9443	10.3944	11.8534	8.88304	HSERO_RS07300	glutamate--cysteine ligase	1670503	1672098	+
Hsero_1453	aceE	-1.50909	0.2497	>0.9999	-1.97623	0.2446	>0.9999	-2.98231	0.051	0.6381	102.013	80.3381	76.2231	44.6126	39.8046	21.3398	HSERO_RS07305	pyruvate dehydrogenase (acetyl-transferring), homodimeric type	1672655	1675351	+
Hsero_1454	aceF	-2.00113	0.5308	>0.9999	-3.13231	0.2755	>0.9999	-6.26815	0.3146	0.805	62.7871	14.3344	27.7591	10.7799	8.56116	3.74255	HSERO_RS07310	dihydrolipoyllysine-residue acetyltransferase	1675515	1677179	+
Hsero_1455	lpdA	1.10232	0.8454	>0.9999	-3.341	0.2372	>0.9999	-3.03089	0.0011	0.3174	119.028	117.686	185.201	75.7324	36.5327	41.5676	HSERO_RS07315	dihydrolipoyl dehydrogenase	1677210	1679000	+
Hsero_1456		-1.7977E+308	0.281	>0.9999	1.7977E+308	0.4226	>0.9999	-8.40165	0.3319	0.805	37.2291	6.99954	0	0	5.26428	0	HSERO_RS07320	hypothetical protein	1679152	1679625	+
Hsero_1457		1.06328	0.9646	>0.9999	6.21272	0.4946	>0.9999	6.60584	0.4875	0.8392	4.57307	0.859795	5.77663	0	35.8886	0	HSERO_RS07325	methyl-accepting chemotaxis protein	1679678	1681306	-
Hsero_1458		-12.8016	0.3766	>0.9999	2.68658	0.6159	>0.9999	-4.765	0.4465	0.8193	40.9186	4.1963	3.52417	0	9.46798	0	HSERO_RS07330	MFS transporter	1681730	1683028	-
Hsero_1459		1			1			1			0	0	0	0	0	0	HSERO_RS07335	molybdenum ABC transporter substrate-binding protein	1683067	1683855	-
Hsero_1460		-1.7977E+308	0.4226	>0.9999	1			-1.7977E+308	0.4226	0.805	0	11.344	0	0	0	0	HSERO_RS07340	LysR family transcriptional regulator	1683958	1684866	+
Hsero_1461		1.05543	0.9499	>0.9999	-3.16259	0.4548	>0.9999	-2.99649	0.0322	0.5897	573.289	500.236	984.129	148.903	233.84	124.421	NA	NA	1685176	1685544	-
Hsero_1462		2.55308	0.6282	>0.9999	-5.32716	0.502	>0.9999	-2.08657	0.6546	0.9252	0	10.2514	26.1726	0	2.31299	2.60006	HSERO_RS07350	hypothetical protein	1685541	1686107	-
Hsero_1463		1			1			1			0	0	0	0	0	0	HSERO_RS24115	PAAR domain-containing protein	1686094	1686594	-
Hsero_1464		1.02305	0.978	>0.9999	1.03779	0.9742	>0.9999	1.06171	0.9574	>0.9999	23.1133	66.8136	71.1663	20.8336	88.2435	7.233	HSERO_RS07360	hypothetical protein	1687254	1688018	-
Hsero_1465		-2.22809	0.5441	>0.9999	-1.58207	0.4881	>0.9999	-3.52499	0.4488	0.8193	312.354	44.3711	101.709	58.3946	78.0293	23.1696	HSERO_RS07365	hypothetical protein	1688138	1689142	-
Hsero_1466	trnL	1.05495	0.8199	>0.9999	-1.1233	0.3507	>0.9999	-1.0648	0.8144	>0.9999	311224	476101	428728	401857	334420	404992	NA	NA	1689660	1689744	-
Hsero_1467		-1.67728	0.3753	>0.9999	1.04447	0.9616	>0.9999	-1.60586	0.38	0.805	145.016	134.565	132.955	33.7323	133.948	40.1525	HSERO_RS07380	hypothetical protein	1689823	1690218	-
Hsero_1468		-1.49757	0.6992	>0.9999	-1.40375	0.7342	>0.9999	-2.10222	0.449	0.8193	283.915	80.0695	210.879	32.1718	93.9422	79.2011	NA	NA	1690278	1690568	-
Hsero_1469	ttuC	-1.04914	0.9192	>0.9999	2.28937	0.5734	>0.9999	2.18214	0.5834	0.891	71.8793	45.4569	75.9393	35.9008	234.232	21.812	HSERO_RS07390	tartrate dehydrogenase	1690575	1691654	-
Hsero_1470		-1.06615	0.7075	>0.9999	1.70962	0.1847	>0.9999	1.60354	0.2376	0.805	22.0302	16.5678	18.5522	17.6509	37.3815	24.5122	HSERO_RS07395	D-hexose-6-phosphate mutarotase	1691889	1692827	-
Hsero_1471		2.34691	0.4899	>0.9999	-16.5065	0.2455	>0.9999	-7.03328	0.4255	0.8061	2.50049	33.8489	67.2778	18.0309	1.59109	3.57712	HSERO_RS07400	LysR family transcriptional regulator	1692999	1693913	+
Hsero_1472		2.28756	0.221	>0.9999	-8.20255	0.0183	0.965	-3.58573	0.4045	0.805	7.97344	1.49911	12.0863	9.58266	1.69119	0.950545	HSERO_RS07405	LysR family transcriptional regulator	1694300	1695148	-
Hsero_1473		1.04101	0.8473	>0.9999	-1.30162	0.6996	>0.9999	-1.25035	0.7558	0.9767	35.1804	49.6077	47.4946	40.7706	11.1928	56.6189	HSERO_RS07410	LysR family transcriptional regulator	1695268	1696335	-
Hsero_1474		1.6125	0.0875	>0.9999	-1.17629	0.7769	>0.9999	1.37084	0.6678	0.9295	55.9618	72.8414	94.6161	113.079	41.0874	135.481	HSERO_RS07415	MFS transporter	1696464	1698206	+
Hsero_1475	fdsG	1.32924	0.6181	>0.9999	-1.7977E+308	0.135	>0.9999	-1.7977E+308	0.0194	0.5354	12.3547	9.29137	20.2882	8.48467	0	0	HSERO_RS07420	formate dehydrogenase subunit gamma	1698724	1699200	+
Hsero_1476	fdsB	1.01423	0.9888	>0.9999	-5.68083	0.3027	>0.9999	-5.6011	0.3649	0.805	9.48853	1.78396	8.98933	2.44361	2.01255	0	HSERO_RS07425	formate dehydrogenase subunit beta	1699200	1700762	+
Hsero_1477	fdhF	-1.94887	0.3061	>0.9999	-5.35462	0.3385	>0.9999	-10.4354	0.0285	0.5863	48.9768	36.833	36.0889	7.94161	6.92542	1.29749	HSERO_RS07430	formate dehydrogenase subunit alpha	1700815	1703688	+
Hsero_1478	fdsC	-3.59344	0.5176	>0.9999	-3.92835	0.3964	>0.9999	-14.1163	0.4132	0.805	61.4814	3.01546	15.1948	2.75365	1.70092	2.86804	HSERO_RS07435	formate dehydrogenase accessory sulfurtransferase FdhD	1703762	1704604	+
Hsero_1479	fdsD	-1.87165	0.062	>0.9999	-2.77527	0.1462	>0.9999	-5.19434	0.0381	0.6159	71.6554	58.7875	39.4971	30.1969	4.14501	20.9675	HSERO_RS07440	NAD-dependent formate dehydrogenase subunit delta	1704696	1704923	+
Hsero_1480		-10.3534	0.2201	>0.9999	11.4244	0.3483	>0.9999	1.10345	0.9251	>0.9999	27.8407	8.97326	1.5072	2.04855	5.06152	35.5607	HSERO_RS07445	FMN reductase	1705024	1705524	-
Hsero_1481		4.6787	0.3736	>0.9999	-1.7977E+308	0.2839	>0.9999	-1.7977E+308	0.0697	0.6601	2.45427	1.3843	2.79018	15.1693	0	0	HSERO_RS07450	LysR family transcriptional regulator	1705741	1706676	+
Hsero_1482	qor	-1.7977E+308	0.4226	>0.9999	1			-1.7977E+308	0.4226	0.805	0	2.7833	0	0	0	0	HSERO_RS07455	NADP-dependent oxidoreductase	1706765	1707694	+
Hsero_1483		2.68745	0.6158	>0.9999	-4.23839	0.5346	>0.9999	-1.5771	0.7865	0.9941	0	3.00108	8.06524	0	0	1.9029	HSERO_RS07460	antibiotic biosynthesis monooxygenase	1707810	1708133	+
Hsero_1484		1.7977E+308	0.4226	>0.9999	-2.11919	0.68	>0.9999	1.7977E+308	0.4226	0.805	0	0	4.17195	0	0	1.96865	HSERO_RS07465	alpha/beta hydrolase	1708167	1708979	-
Hsero_1485		1.7977E+308	0.4226	>0.9999	-1.7977E+308	0.4226	>0.9999	1			0	0	5.53166	0	0	0	HSERO_RS07470	nuclear transport factor 2 family protein	1709025	1709588	-
Hsero_1486	tauC	-1.7977E+308	0.4226	>0.9999	1			-1.7977E+308	0.4226	0.805	0	1.61953	0	0	0	0	HSERO_RS07475	ABC transporter permease	1709705	1710475	-
Hsero_1487	tauB	-4.4652	0.5279	>0.9999	6.71646	0.4885	>0.9999	1.50418	0.8064	>0.9999	0	4.72715	1.05866	0	7.11047	0	HSERO_RS07480	ABC transporter ATP-binding protein	1710520	1711317	-
Hsero_1488	tauA	1.29849	0.7105	>0.9999	1.74268	0.6646	>0.9999	2.26286	0.5609	0.8794	4.80698	2.71132	7.28653	2.47591	15.2936	1.71917	HSERO_RS07485	ABC transporter substrate-binding protein	1711321	1712280	-
Hsero_1489	ncnH	-1.42695	0.7362	>0.9999	-1.7977E+308	0.4226	>0.9999	-1.7977E+308	0.0926	0.7267	4.02606	7.94798	8.39134	0	0	0	HSERO_RS07490	acyl-CoA dehydrogenase	1712396	1713580	-
Hsero_1490		1.7977E+308	0.0997	>0.9999	-1.7977E+308	0.0997	>0.9999	1			0	0	3.29656	6.72089	0	0	HSERO_RS07495	hypothetical protein	1714024	1714464	-
Hsero_1491		-1.7977E+308	0.4226	>0.9999	1.7977E+308	0.3157	>0.9999	2.5733	0.5458	0.8672	0	6.25274	0	0	14.1079	1.98235	HSERO_RS07500	hypothetical protein	1714472	1714774	-
Hsero_1492		1			1.7977E+308	0.4226	>0.9999	1.7977E+308	0.4226	0.805	0	0	0	0	0	1.83971	HSERO_RS07505	hypothetical protein	1714788	1715129	-
Hsero_1493	fhuA	-1.71319	0.5664	>0.9999	8.1395	0.1879	>0.9999	4.75108	0.2204	0.805	14.249	38.8453	26.0987	4.89278	181.335	70.9196	HSERO_RS07510	TonB-dependent siderophore receptor	1715336	1717483	-
Hsero_1494	ptxS	1.83951	0.4356	>0.9999	1.55823	0.3981	>0.9999	2.86639	0.0466	0.6284	20.6675	20.9831	56.3909	20.2258	68.3849	51.0018	HSERO_RS07515	LacI family DNA-binding transcriptional regulator	1717696	1718844	+
Hsero_1495		-1.74618	0.3173	>0.9999	1.23979	0.8757	>0.9999	-1.40846	0.7244	0.9631	24.9925	29.7597	24.2038	7.15155	38.8739	0	HSERO_RS07520	LacI family transcriptional regulator	1719158	1719961	+
Hsero_1496		1.34372	0.8564	>0.9999	-1.7977E+308	0.4226	>0.9999	-1.7977E+308	0.4226	0.805	0	1.75509	2.35836	0	0	0	HSERO_RS07525	amino acid ABC transporter permease	1720081	1720776	+
Hsero_1497		-1.7977E+308	0.4226	>0.9999	1			-1.7977E+308	0.4226	0.805	0	12.9353	0	0	0	0	HSERO_RS07530	amino acid ABC transporter permease	1720776	1721426	+
Hsero_1498		-3.88279	0.1444	>0.9999	-5.7647	0.4454	>0.9999	-22.3831	0.0542	0.6577	32.8006	52.1385	20.3399	1.53586	3.79479	0	HSERO_RS07535	amino acid ABC transporter ATP-binding protein	1721413	1722147	+
Hsero_1499		-2.12487	0.3564	>0.9999	-4.62707	0.4151	>0.9999	-9.83192	0.094	0.7276	47.255	26.6536	30.219	4.56366	7.51721	0	HSERO_RS07540	sugar phosphate isomerase	1722144	1722887	+
Hsero_1500		1.46097	0.654	>0.9999	-2.1309	0.4735	>0.9999	-1.45856	0.6048	0.9007	12.2069	26.1635	43.4831	12.5747	20.1951	6.11195	HSERO_RS07545	sugar kinase	1722899	1723840	+
Hsero_1501		1.13697	0.8905	>0.9999	-2.99539	0.4773	>0.9999	-2.63454	0.2006	0.805	28.8419	47.4481	75.5977	11.1416	22.9405	6.01711	HSERO_RS07550	D-glycerate dehydrogenase	1724005	1724964	+
Hsero_1502		1.39585	0.3428	>0.9999	-1.50532	0.598	>0.9999	-1.07843	0.9256	>0.9999	90.4074	78.9572	144.778	91.6296	20.4129	136.635	HSERO_RS07555	electron transfer flavoprotein subunit beta/FixA family protein	1725186	1725941	+
Hsero_1503	etfA	-1.23472	0.6518	>0.9999	-1.13681	0.6961	>0.9999	-1.40363	0.429	0.8086	91.29	50.0994	42.0749	72.4369	48.669	52.0621	HSERO_RS07560	electron transfer flavoprotein subunit alpha	1725944	1726873	+
Hsero_1504	aidB	1.45792	0.4723	>0.9999	-1.0622	0.8936	>0.9999	1.37254	0.6539	0.9248	40.7322	14.26	34.5972	45.5768	23.2371	52.2421	HSERO_RS07565	acyl-CoA dehydrogenase	1726969	1728753	+
Hsero_1505		-4.85239	0.4244	>0.9999	2.03472	0.662	>0.9999	-2.38479	0.5852	0.891	67.1279	7.57254	8.47951	6.91508	31.3237	0	HSERO_RS07570	NINE protein	1728843	1729265	-
Hsero_1506	rpsP	-1.27471	0.5145	>0.9999	-3.17101	0.0146	0.965	-4.04211	0.1118	0.7416	1072.33	615.201	698.946	624.91	167.659	249.828	HSERO_RS07575	30S ribosomal protein S16	1729579	1729833	+
Hsero_1507	rimM	1.01627	0.9569	>0.9999	-1.55719	0.3632	>0.9999	-1.53225	0.4358	0.814	1361.52	2163	2036.61	1545.27	659.559	1640.66	HSERO_RS07580	ribosome maturation factor RimM	1729905	1730519	+
Hsero_1508	trmB	-1.14462	0.5561	>0.9999	-1.34591	0.6769	>0.9999	-1.54056	0.5127	0.8533	492.345	416.552	469.697	324.36	96.5352	493.442	HSERO_RS07585	tRNA (guanosine(37)-N1)-methyltransferase TrmD	1730604	1731377	+
Hsero_1509	rplS	1.89648	0.2991	>0.9999	-1.77917	0.4547	>0.9999	1.06594	0.9265	>0.9999	401.02	425.454	517.418	1049.97	179.229	701.741	HSERO_RS07590	50S ribosomal protein L19	1731532	1731915	+
Hsero_1510		-1.90139	0.0043	>0.9999	-1.87763	0.2585	>0.9999	-3.5701	0.0461	0.6268	10.2628	9.64763	5.1855	5.286	4.35353	1.22346	HSERO_RS07595	CoA pyrophosphatase	1732079	1732693	+
Hsero_1511	cobD	-1.14493	0.8328	>0.9999	-1.55093	0.673	>0.9999	-1.77571	0.3539	0.805	62.4907	71.8499	93.814	23.5212	13.7643	61.8903	HSERO_RS07600	CobD/CbiB family protein	1732867	1733826	+
Hsero_1512		-2.07379	0.1104	>0.9999	1.64791	0.3524	>0.9999	-1.25843	0.4501	0.8204	116.379	97.0366	69.0303	33.8809	106.251	63.338	HSERO_RS07605	DUF3579 domain-containing protein	1734157	1734507	+
Hsero_1513	fumC	-2.32153	0.0623	>0.9999	3.45986	0.0394	>0.9999	1.49034	0.1877	0.805	10.5276	13.8552	5.98421	4.51866	15.6305	20.708	HSERO_RS07610	class II fumarate hydratase	1734732	1736120	+
Hsero_1514		-1.4884	0.8109	>0.9999	-1.0596	0.9711	>0.9999	-1.5771	0.7865	0.9941	0	11.936	8.01933	0	0	7.56828	HSERO_RS07615	hypothetical protein	1736427	1736753	+
Hsero_1515		4.12897	0.2526	>0.9999	2.66247	0.2705	>0.9999	10.9933	0.148	0.8014	0	6.17499	17.9779	7.51848	20.8986	46.9848	HSERO_RS07620	glycine zipper family protein	1736830	1737393	+
Hsero_1516	trpS	1.03158	0.9633	>0.9999	-1.19396	0.8192	>0.9999	-1.15741	0.69	0.9417	27.0903	20.3733	38.4976	10.465	14.3649	26.6437	HSERO_RS07625	tryptophan--tRNA ligase	1737664	1738698	+
Hsero_1517	envZ	-1.16523	0.884	>0.9999	1.21269	0.9048	>0.9999	1.04073	0.9723	>0.9999	6.97884	6.88858	11.901	0	14.4323	0	HSERO_RS07630	HAMP domain-containing protein	1738777	1740174	-
Hsero_1518	ompR	5.5045	0.3954	>0.9999	-2.25499	0.592	>0.9999	2.44103	0.6169	0.9066	2.94408	1.66057	22.3135	3.0328	11.2401	0	HSERO_RS07635	DNA-binding response regulator	1740171	1740917	-
Hsero_1519		1.5452	0.795	>0.9999	1.51795	0.6586	>0.9999	2.34554	0.3178	0.805	3.76763	0	0	5.82175	4.79476	4.04238	HSERO_RS07640	hypothetical protein	1741145	1741684	+
Hsero_1520		1.15018	0.7883	>0.9999	-3.5265	0.168	>0.9999	-3.06604	0.1744	0.805	24.3802	12.7691	28.3769	14.3513	7.75668	4.35968	HSERO_RS07645	multidrug transporter subunit MdtA	1742253	1743653	+
Hsero_1521		-2.66759	0.2222	>0.9999	5.59576	0.0362	>0.9999	2.09768	0.1057	0.734	4.16499	7.51749	0.947009	3.4324	13.7812	10.7249	HSERO_RS07650	multidrug transporter subunit MdtB	1743666	1746812	+
Hsero_1522		-3.08738	0.2251	>0.9999	-1.26043	0.7987	>0.9999	-3.89142	0.2052	0.805	9.73423	4.5754	3.38144	1.25345	3.097	0.580228	HSERO_RS07655	nodulation protein	1746825	1750061	+
Hsero_1523		1.29296	0.749	>0.9999	-2.64791	0.4365	>0.9999	-2.04794	0.4574	0.8222	6.46879	13.6824	20.2239	5.83075	9.26135	0.578377	HSERO_RS07660	RND transporter	1750085	1751608	+
Hsero_1524	pabB	1.06598	0.9443	>0.9999	1.1102	0.934	>0.9999	1.18345	0.8884	>0.9999	10.2173	3.60184	12.0997	2.6313	15.4408	0.913533	HSERO_RS07665	anthranilate synthase	1751673	1753655	-
Hsero_1525		-2.53339	0.3491	>0.9999	-9.53637	0.4673	>0.9999	-24.1593	0.0898	0.7192	5.42774	10.2048	6.17061	0	0	0.647061	HSERO_RS07670	MFS transporter	1753733	1755073	+
Hsero_1526		-2.0643	0.1767	>0.9999	-1.7977E+308	0.1173	>0.9999	-1.7977E+308	0.0286	0.5863	10.1661	7.16757	5.77874	2.6181	0	0	HSERO_RS07675	EamA/RhaT family transporter	1755095	1755991	+
Hsero_1527	corA	-3.11417	0.0681	>0.9999	1.64247	0.7046	>0.9999	-1.89603	0.403	0.805	18.7905	15.8979	2.67029	8.46859	1.49458	16.8007	HSERO_RS07680	magnesium and cobalt transport protein CorA	1756030	1757016	+
Hsero_1528	cirA	-1.05553	0.973	>0.9999	11.8127	0.0296	>0.9999	11.1913	0.0308	0.5897	2.40556	0	2.279	0	15.3068	11.6144	HSERO_RS07685	TonB-dependent siderophore receptor	1757275	1759392	+
Hsero_1529		1			1.7977E+308	0.0034	0.6088	1.7977E+308	0.0034	0.3174	0	0	0	0	2.90989	3.27104	HSERO_RS07690	ABC transporter substrate-binding protein	1759395	1761023	+
Hsero_1530		1			1.7977E+308	0.4226	>0.9999	1.7977E+308	0.4226	0.805	0	0	0	0	0	0.848614	HSERO_RS07695	ABC transporter permease	1761014	1761988	+
Hsero_1531		1.7977E+308	0.4226	>0.9999	-3.57331	0.5597	>0.9999	1.7977E+308	0.4226	0.805	0	0	6.11309	0	1.71076	0	HSERO_RS07700	ABC transporter permease	1761985	1762821	+
Hsero_1532		1.17576	0.9197	>0.9999	-1.24339	0.8629	>0.9999	-1.05752	0.9616	>0.9999	0	11.2192	13.1911	0	5.27367	5.33537	HSERO_RS07705	ABC transporter ATP-binding protein	1762818	1764299	+
Hsero_1533		-1.6154	0.2163	>0.9999	-1.56536	0.4113	>0.9999	-2.52868	0.0044	0.3204	240.263	242.802	201.066	97.9698	105.106	85.9279	HSERO_RS07710	hypothetical protein	1764311	1764667	-
Hsero_1534		1.14704	0.6125	>0.9999	-1.05446	0.9256	>0.9999	1.0878	0.8797	>0.9999	373.733	424.972	553.483	362.665	637.331	231.503	HSERO_RS07715	GGDEF domain-containing protein	1764671	1766335	-
Hsero_1535		1.52654	0.5228	>0.9999	-2.08905	0.4202	>0.9999	-1.36849	0.6478	0.9241	3.39757	5.36581	9.52772	3.84995	5.18858	1.21511	HSERO_RS07720	DUF490 domain-containing protein	1766430	1770332	-
Hsero_1536		-2.67649	0.2359	>0.9999	1.11065	0.9238	>0.9999	-2.40983	0.02	0.5363	24.096	24.7837	18.2626	0	8.11722	12.1662	HSERO_RS07725	outer membrane protein assembly factor	1770596	1772362	-
Hsero_1537	mvrA	1.4828	0.4737	>0.9999	-1.00592	0.9939	>0.9999	1.47407	0.6596	0.9288	13.8022	23.3549	36.613	18.4836	43.9124	10.8597	HSERO_RS07730	ferredoxin--NADP reductase	1772644	1773453	+
Hsero_1538	rcsB	1.02521	0.9438	>0.9999	-1.58824	0.3128	>0.9999	-1.54918	0.4218	0.805	154.534	88.9788	145.184	104.469	106.526	50.6621	HSERO_RS07735	DNA-binding response regulator	1773820	1774485	+
Hsero_1539		-3.61175	0.5048	>0.9999	-2.29834	0.3952	>0.9999	-8.30101	0.4321	0.8117	51.7263	2.91756	9.80099	5.3285	6.58279	0	HSERO_RS07740	transcriptional regulator	1774537	1774875	-
Hsero_1540	gst	1.31437	0.761	>0.9999	2.13407	0.5954	>0.9999	2.80496	0.5012	0.8466	6.71819	9.47328	17.8213	3.46031	40.6111	4.8054	HSERO_RS07745	glutathione transferase GstA	1775063	1775692	+
Hsero_1541	trnH	1.18957	0.0271	>0.9999	1.07178	0.3624	>0.9999	1.27495	0.0536	0.6554	76469.3	75397.6	92689	87967.3	91801.3	101822	NA	NA	1775867	1775942	-
Hsero_1542	murI	2.25952	0.4935	>0.9999	-1.77863	0.6466	>0.9999	1.27037	0.8322	>0.9999	7.64547	12.937	38.6306	7.87585	24.3244	1.82289	HSERO_RS07755	glutamate racemase	1776071	1776964	-
Hsero_1543	fumA	-1.63678	0.2106	>0.9999	-1.59895	0.3341	>0.9999	-2.61712	0.0403	0.6204	36.8112	46.9422	18.1954	32.9743	14.2577	17.7444	HSERO_RS07760	fumarate hydratase	1777001	1778542	-
Hsero_1544		-1.20598	0.8527	>0.9999	-6.43972	0.1534	>0.9999	-7.76615	0.3757	0.805	3.31122	24.2795	7.52883	15.3495	0	3.55269	HSERO_RS07765	membrane protein	1778582	1779223	-
Hsero_1545	acs	2.02609	0.0162	>0.9999	2.89636	0.4039	>0.9999	5.8683	0.3146	0.805	39.5921	38.8999	84.6979	74.3342	373.829	86.7856	HSERO_RS07770	acetate--CoA ligase	1779611	1781593	+
Hsero_1546	trnS	1.31444	0.6638	>0.9999	1.67346	0.4893	>0.9999	2.19966	0.315	0.805	87042.6	134257	80700.5	210184	146406	340378	NA	NA	1781783	1781873	+
Hsero_1547		-2.32376	0.3764	>0.9999	1.38572	0.4498	>0.9999	-1.67693	0.4897	0.8409	293.862	104.107	118.723	52.5377	131.355	105.966	HSERO_RS07780	hypothetical protein	1782149	1783096	+
Hsero_1548		-1.29211	0.5675	>0.9999	-1.98442	0.3721	>0.9999	-2.5641	0.0536	0.6554	405.056	332.315	402.684	167.988	184.101	103.475	HSERO_RS24330	DUF4325 domain-containing protein	1783093	1783422	+
Hsero_1549		-1.2527	0.7452	>0.9999	-1.62614	0.6165	>0.9999	-2.03706	0.2126	0.805	269.671	171.731	285.152	67.2089	146.685	70.0007	NA	NA	1783463	1783903	+
Hsero_1550		-2.28485	0.0136	>0.9999	2.40928	0.6178	>0.9999	1.05446	0.9636	>0.9999	33.235	29.1601	13.994	13.3142	65.793	0	NA	NA	1784006	1784560	-
Hsero_1551		1.28526	0.853	>0.9999	-2.85865	0.6019	>0.9999	-2.22418	0.4717	0.8315	8.31013	21.0925	37.79	0	13.2195	0	HSERO_RS07800	MarR family transcriptional regulator	1784771	1785241	-
Hsero_1552		-1.7977E+308	0.4226	>0.9999	1.7977E+308	0.4226	>0.9999	-4.20561	0.5356	0.8635	0	16.7964	0	0	0	3.99381	HSERO_RS07805	VOC family protein	1785379	1785927	+
Hsero_1553		-5.94882	0.3312	>0.9999	-1.7977E+308	0.4226	>0.9999	-1.7977E+308	0.2543	0.805	7.55978	1.7056	0	1.55752	0	0	HSERO_RS07810	FAD-dependent oxidoreductase	1785991	1787634	+
Hsero_1554		1.7977E+308	0.3291	>0.9999	-1.28343	0.8044	>0.9999	1.7977E+308	0.0034	0.3174	0	0	2.45138	19.9911	8.23231	9.25403	HSERO_RS07815	hypothetical protein	1787738	1787968	-
Hsero_1555	cheY	-1.91639	0.7129	>0.9999	4.94157	0.5162	>0.9999	2.57859	0.6257	0.9122	0	18.2856	0	9.54173	47.1512	0	HSERO_RS07820	two-component system response regulator	1787984	1788385	-
Hsero_1556		-1.69152	0.6655	>0.9999	-1.78666	0.7378	>0.9999	-3.02216	0.4118	0.805	9.01308	2.54186	6.83112	0	3.82341	0	HSERO_RS07825	methyl-accepting chemotaxis protein	1789156	1790811	+
Hsero_1557		1.7977E+308	0.2408	>0.9999	-1.7977E+308	0.2408	>0.9999	1			0	0	1.05866	4.31673	0	0	HSERO_RS07835	amino acid ABC transporter substrate-binding protein	1791896	1792693	+
Hsero_1558		1.79585	0.5545	>0.9999	2.84943	0.3702	>0.9999	5.11716	0.2647	0.805	19.6737	30.1197	17.0411	72.3806	60.8046	193.996	HSERO_RS07840	methionine ABC transporter substrate-binding protein	1792859	1793650	-
Hsero_1559		-6.57046	0.4902	>0.9999	-1.44018	0.8252	>0.9999	-9.46263	0.4676	0.8285	0	10.6016	0	1.61352	0	1.12036	HSERO_RS07845	ABC transporter permease	1793752	1794441	-
Hsero_1560		1.22281	0.7034	>0.9999	-4.92171	0.2266	>0.9999	-4.02492	0.0942	0.7276	11.5113	11.6871	20.0665	8.30075	0	5.76371	HSERO_RS07850	methionine ABC transporter ATP-binding protein	1794438	1795448	-
Hsero_1561	iscS	1.47605	0.2051	>0.9999	-1.47945	0.6817	>0.9999	-1.0023	0.9984	>0.9999	7.81513	12.1221	13.3271	16.1013	19.8914	0	HSERO_RS07855	aminotransferase class V-fold PLP-dependent enzyme	1795605	1796831	-
Hsero_1562		-1.5469	0.7018	>0.9999	-5.52596	0.5013	>0.9999	-8.54811	0.2057	0.805	53.8517	19.3291	47.308	0	1.55756	7.00349	HSERO_RS07860	LysR family transcriptional regulator	1797111	1798049	+
Hsero_1563		-1.09508	0.9547	>0.9999	6.17697	0.495	>0.9999	5.64067	0.503	0.8472	0	0.929961	0	0.84922	5.2456	0	HSERO_RS07865	NAD(P)/FAD-dependent oxidoreductase	1798181	1799671	+
Hsero_1564	dppB2	1			1			1			0	0	0	0	0	0	HSERO_RS07870	ABC transporter permease	1799668	1800642	+
Hsero_1565	dppC2	-1.1163	0.9452	>0.9999	-1.7977E+308	0.4226	>0.9999	-1.7977E+308	0.4226	0.805	0	4.05649	3.63387	0	0	0	HSERO_RS07875	ABC transporter permease	1800639	1801601	+
Hsero_1566	dppD2	-1.7977E+308	0.4226	>0.9999	1			-1.7977E+308	0.4226	0.805	0	2.63632	0	0	0	0	HSERO_RS07880	ABC transporter ATP-binding protein	1801598	1802590	+
Hsero_1567	dppF2	-2.37684	0.206	>0.9999	1.67386	0.6234	>0.9999	-1.41998	0.6434	0.9221	16.1559	9.11254	3.4985	7.1326	2.93719	14.8578	HSERO_RS07885	ABC transporter ATP-binding protein	1802583	1803590	+
Hsero_1568	ddpA	-3.93549	0.1167	>0.9999	-1.7977E+308	0.4226	>0.9999	-1.7977E+308	0.0135	0.5013	7.80092	6.16002	3.54744	0	0	0	HSERO_RS07895	ABC transporter substrate-binding protein	1804051	1805637	+
Hsero_1569		1.7977E+308	0.4226	>0.9999	1.23539	0.8958	>0.9999	1.7977E+308	0.4226	0.805	0	0	0	0.937357	1.158	0	HSERO_RS07900	palmitoyl-CoA hydrolase	1805642	1806973	+
Hsero_1570		1			1			1			0	0	0	0	0	0	HSERO_RS07905	CMD domain protein	1806970	1807491	+
Hsero_1571		1			1			1			0	0	0	0	0	0	HSERO_RS07910	alkylhydroperoxidase	1807502	1808107	+
Hsero_1572	gcvH	1.36372	0.7643	>0.9999	-1.02901	0.947	>0.9999	1.32527	0.7892	0.9952	14.4708	0	7.31174	12.4224	12.2772	6.90049	HSERO_RS07915	glycine cleavage system protein GcvH	1808165	1808542	+
Hsero_1573	ssuD	1			1.7977E+308	0.4226	>0.9999	1.7977E+308	0.4226	0.805	0	0	0	0	0	0.750844	HSERO_RS07920	alkanesulfonate monooxygenase, FMNH(2)-dependent	1808556	1809683	-
Hsero_1574		-1.7977E+308	0.4226	>0.9999	1.7977E+308	0.4226	>0.9999	1.26815	0.8834	>0.9999	0	5.36711	0	0	0	6.80629	NA	NA	1809749	1809841	-
Hsero_1575		1.82318	0.5613	>0.9999	-9.25624	0.3023	>0.9999	-5.07698	0.1314	0.7661	166.175	281.187	668.213	147.407	88.1157	0	NA	NA	1810005	1810106	+
Hsero_1576		-1.75922	0.7436	>0.9999	-1.7977E+308	0.4226	>0.9999	-1.7977E+308	0.4226	0.805	13.2135	0	7.51099	0	0	0	NA	NA	1810192	1810413	-
Hsero_1577		1.18194	0.8537	>0.9999	-1.0918	0.7727	>0.9999	1.08256	0.9341	>0.9999	17.6939	1.42572	9.57884	13.0193	8.04199	12.6561	HSERO_RS07925	LysR family transcriptional regulator	1810718	1811620	-
Hsero_1578		-1.27577	0.8806	>0.9999	-1.7977E+308	0.4226	>0.9999	-1.7977E+308	0.4226	0.805	0	6.97884	5.47028	0	0	0	HSERO_RS07930	MFS transporter	1811697	1812848	+
Hsero_1579		1.74262	0.7157	>0.9999	-1.25506	0.8767	>0.9999	1.38847	0.8415	>0.9999	0	44.6361	71.513	6.27088	61.976	0	NA	NA	1812865	1813122	+
Hsero_1580	cysE	-1.9632	0.2554	>0.9999	1.26325	0.7749	>0.9999	-1.55409	0.3176	0.805	110.442	105.207	88.3555	21.4899	98.3855	40.3764	HSERO_RS07935	serine acetyltransferase	1813135	1814070	-
Hsero_1581		-7.80646	0.4759	>0.9999	-1.7977E+308	0.1629	>0.9999	-1.7977E+308	0.4226	0.805	89.937	0	3.09838	8.42247	0	0	NA	NA	1814097	1814237	+
Hsero_1582		1.4682	0.6417	>0.9999	-2.86982	0.0368	>0.9999	-1.95465	0.6288	0.9131	25.4229	320.249	276.179	231.336	64.7074	112.138	NA	NA	1814274	1814402	+
Hsero_1583		1.51951	0.5476	>0.9999	-2.01707	0.3643	>0.9999	-1.32744	0.6418	0.9211	778.784	1759.25	1150.99	2705.59	651.646	1260.33	NA	NA	1814452	1814967	-
Hsero_1584	eriC	-1.34257	0.7858	>0.9999	-1.62248	0.6242	>0.9999	-2.1783	0.5409	0.8664	4.35859	24.5841	17.0677	4.48993	10.1692	3.11763	HSERO_RS07945	chloride channel protein	1815007	1816725	-
Hsero_1585		1.38877	0.816	>0.9999	-1.34858	0.8547	>0.9999	1.02981	0.9814	>0.9999	8.32253	23.4711	44.1542	0	0	32.7413	NA	NA	1816826	1816960	+
Hsero_1586	ssuA	-1.7977E+308	0.4226	>0.9999	1			-1.7977E+308	0.4226	0.805	0	3.8957	0	0	0	0	HSERO_RS07950	sulfonate ABC transporter substrate-binding protein	1816984	1817994	+
Hsero_1587	acpA	-1.97659	0.5598	>0.9999	3.87883	0.54	>0.9999	1.96239	0.6868	0.9398	1.48537	6.70246	3.37735	0.765067	16.0677	0	HSERO_RS07955	acid phosphatase	1818111	1819787	-
Hsero_1588		-2.70966	0.0561	>0.9999	-3.75525	0.0392	>0.9999	-10.1754	0.0321	0.5897	21.1445	28.9638	9.1575	9.33498	3.84412	1.0803	HSERO_RS07960	hypothetical protein	1820140	1820862	-
Hsero_1589		1			1			1			0	0	0	0	0	0	NA	NA	1820983	1821105	-
Hsero_1590		-1.71999	0.6275	>0.9999	-5.03308	0.5142	>0.9999	-8.65687	0.1993	0.805	49.8855	18.7582	39.9093	0	0	7.92939	NA	NA	1821294	1821596	-
Hsero_1591		-4.11229	0.1043	>0.9999	1.01659	0.9909	>0.9999	-4.0452	0.1048	0.734	105.923	78.9483	43.0073	1.94848	2.40714	43.2943	HSERO_RS07965	polymer-forming cytoskeletal protein	1821726	1822262	+
Hsero_1592		-1.7977E+308	0.1221	>0.9999	1			-1.7977E+308	0.1221	0.7484	8.24866	18.6102	0	0	0	0	NA	NA	1822332	1822469	+
Hsero_1593	purU	1.22433	0.7778	>0.9999	-1.67956	0.3326	>0.9999	-1.37182	0.6849	0.9386	13.0283	48.4997	25.6731	49.6571	21.554	23.2972	HSERO_RS07970	formyltetrahydrofolate deformylase	1822564	1823433	+
Hsero_1594		5.90484	0.2776	>0.9999	-7.45003	0.2577	>0.9999	-1.26168	0.8858	>0.9999	0	20.4229	92.6193	27.9746	0	16.187	NA	NA	1823426	1823533	-
Hsero_1595		-2.05824	0.2888	>0.9999	-1.17162	0.704	>0.9999	-2.41148	0.2738	0.805	54.4009	115.066	43.808	38.5276	21.6349	48.6401	NA	NA	1823557	1823766	-
Hsero_1596		1.32155	0.8005	>0.9999	-2.59611	0.3719	>0.9999	-1.96445	0.7044	0.9514	39.4908	0	35.9166	16.2723	20.1027	0	NA	NA	1823912	1824064	-
Hsero_1597		1.36138	0.7761	>0.9999	-1.32314	0.8203	>0.9999	1.0289	0.9829	>0.9999	26.3853	153.784	199.977	45.3006	179.085	6.29099	NA	NA	1823969	1824085	+
Hsero_1598		1.1671	0.7012	>0.9999	-3.05133	0.2726	>0.9999	-2.61445	0.2637	0.805	152.66	194.871	264.898	140.706	132.927	0	NA	NA	1824117	1824263	-
Hsero_1599	alkK	1.51826	0.0437	>0.9999	1.29941	0.8184	>0.9999	1.97284	0.6332	0.915	18.2027	14.5449	24.7179	25.0016	60.8085	3.79752	HSERO_RS07975	fatty acid--CoA ligase	1824400	1826037	-
Hsero_1600		-8.76142	0.3374	>0.9999	-1.7977E+308	0.4226	>0.9999	-1.7977E+308	0.2887	0.805	5.6783	32.0278	4.30365	0	0	0	HSERO_RS07980	hypothetical protein	1826184	1826474	-
Hsero_1601	copA	-1.54943	0.7581	>0.9999	-1.7977E+308	0.3324	>0.9999	-1.7977E+308	0.3682	0.805	1.75459	24.7414	15.293	1.80746	0	0	HSERO_RS07985	copper oxidase	1826527	1827915	-
Hsero_1602	copB	-8.05843	0.3492	>0.9999	-1.7977E+308	0.0224	0.965	-1.7977E+308	0.3005	0.805	1.75791	10.9068	0.66617	0.905442	0	0	HSERO_RS07990	TolC family protein	1827912	1829297	-
Hsero_1603		1.17845	0.8795	>0.9999	-7.83451	0.0848	>0.9999	-6.64815	0.4893	0.8407	0	34.9977	15.6758	25.5673	5.26428	0	HSERO_RS07995	hypothetical protein	1829390	1829863	-
Hsero_1604	zntA	1.7952	0.5149	>0.9999	-2.69726	0.3782	>0.9999	-1.50248	0.151	0.803	9.89059	13.0169	32.067	9.05656	6.99276	8.25366	HSERO_RS08000	heavy metal translocating P-type ATPase	1829883	1832219	-
Hsero_1605	pbrR	1.1786	0.872	>0.9999	-3.80796	0.341	>0.9999	-3.23091	0.4194	0.805	51.2352	9.63286	14.5619	57.1773	8.15036	10.6889	HSERO_RS08005	Cd(II)/Pb(II)-responsive transcriptional regulator	1832301	1832753	+
Hsero_1606	mhpC	-5.87423	0.0131	>0.9999	-1.68409	0.5132	>0.9999	-9.89273	0.0019	0.3174	60.6647	65.5829	16.284	5.20773	6.43359	6.32806	HSERO_RS08010	alpha/beta hydrolase	1832766	1833668	-
Hsero_1607	soxR	-5.18739	0.434	>0.9999	1.22427	0.8894	>0.9999	-4.23712	0.4554	0.8207	71.26	7.53625	15.19	0	17.0038	1.59285	HSERO_RS08015	Cu(I)-responsive transcriptional regulator	1833793	1834218	-
Hsero_1608	copA	-2.58765	0.0399	>0.9999	-1.20378	0.6365	>0.9999	-3.11495	0.0046	0.3308	37.7846	41.3323	19.9594	10.6154	13.1142	12.2849	HSERO_RS08020	copper-translocating P-type ATPase	1834223	1836457	-
Hsero_1609	copZ	-2.69393	0.2598	>0.9999	1.3734	0.7012	>0.9999	-1.9615	0.3228	0.805	229.44	447.063	208.148	42.9735	106.178	238.712	HSERO_RS08025	copper chaperone	1836633	1836833	+
Hsero_1610		-1.16505	0.5512	>0.9999	1.06922	0.9184	>0.9999	-1.08963	0.8781	>0.9999	52.9118	55.0971	57.0689	35.6387	75.1063	24.0183	HSERO_RS08030	VWA domain-containing protein	1836951	1838120	-
Hsero_1611	rimL	-1.92296	0.3601	>0.9999	-2.22955	0.5787	>0.9999	-4.28734	0.1185	0.7484	28.305	19.9564	21.4527	3.64475	11.2567	0	HSERO_RS08035	N-acetyltransferase	1838131	1838718	-
Hsero_1612	moxR	-2.63178	0.2731	>0.9999	1.80845	0.6391	>0.9999	-1.45527	0.5946	0.8955	46.6402	29.2298	27.4938	1.3346	42.8677	9.26693	HSERO_RS08040	MoxR family ATPase	1838751	1839626	-
Hsero_1613		-4.00222	0.4137	>0.9999	1.46825	0.5417	>0.9999	-2.72585	0.477	0.8344	60.9885	9.82853	13.2068	4.4876	16.6318	9.34801	NA	NA	1839625	1839744	+
Hsero_1614		-1.0392	0.9723	>0.9999	-1.09724	0.9472	>0.9999	-1.14025	0.8594	>0.9999	19.6098	20.8201	38.9047	0	30.0937	5.36309	HSERO_RS08045	preprotein translocase subunit TatB	1839846	1842062	+
Hsero_1615		-1.88468	0.4407	>0.9999	-1.36464	0.7992	>0.9999	-2.57192	0.2198	0.805	1079.72	650.716	826.741	91.4184	545.865	126.954	NA	NA	1842098	1842274	+
Hsero_1616		-3.284	0.2211	>0.9999	1.31499	0.8243	>0.9999	-2.49735	0.2983	0.805	283.621	147.9	117.619	13.7815	149.825	22.9663	HSERO_RS08050	cytochrome c	1842429	1842749	+
Hsero_1617		-1.63588	0.527	>0.9999	-13.6743	0.3508	>0.9999	-22.3695	0.0455	0.6244	186.205	283.856	253.647	33.6975	19.2137	1.79986	HSERO_RS08055	cytochrome c	1842764	1843117	+
Hsero_1618		1.02508	0.9793	>0.9999	1.09786	0.9169	>0.9999	1.12539	0.6459	0.9241	39.7032	57.2294	90.2745	9.0888	61.7553	47.3317	HSERO_RS08060	DUF1841 domain-containing protein	1843189	1843620	-
Hsero_1619	livK	-1.34942	0.6542	>0.9999	-3.46038	0.3386	>0.9999	-4.66952	0.0982	0.7296	122.795	71.5318	112.902	31.1054	24.3373	17.2786	HSERO_RS08065	branched-chain amino acid ABC transporter substrate-binding protein	1843830	1845014	+
Hsero_1620	nth	-1.29965	0.8274	>0.9999	-1.4118	0.8222	>0.9999	-1.83484	0.5688	0.8833	29.4858	9.23951	29.7968	0	18.7621	2.34341	HSERO_RS08070	endonuclease III	1845024	1845674	-
Hsero_1621	fdx	1.7977E+308	0.3866	>0.9999	-18.0805	0.4092	>0.9999	1.7977E+308	0.4226	0.805	0	0	33.1959	1.55583	1.92206	0	HSERO_RS08075	electron transport complex subunit RsxB	1845671	1846393	-
Hsero_1622	phaZ	-1.05269	0.8678	>0.9999	-1.22297	0.7669	>0.9999	-1.28741	0.6655	0.9295	54.363	61.3256	69.8969	40.0009	70.4189	19.4425	HSERO_RS08080	polyhydroxyalkanoate depolymerase	1846523	1847758	-
Hsero_1623		-1.78473	0.1396	>0.9999	1.56573	0.1958	>0.9999	-1.13987	0.2669	0.805	87.354	102.648	68.9652	37.4943	83.3763	83.3104	NA	NA	1847739	1847921	-
Hsero_1624	trxB	1.38522	0.6105	>0.9999	-1.97865	0.1371	>0.9999	-1.4284	0.6558	0.9265	41.58	11.1092	29.026	43.9601	18.1027	18.7841	HSERO_RS08085	NAD(P)/FAD-dependent oxidoreductase	1848043	1849116	-
Hsero_1625		-1.7072	0.725	>0.9999	-1.7977E+308	0.1173	>0.9999	-1.7977E+308	0.4226	0.805	0	44.9304	18.1122	8.20589	0	0	NA	NA	1849166	1849315	-
Hsero_1626	fdxA	-1.10264	0.6575	>0.9999	-1.35292	0.286	>0.9999	-1.49178	0.2906	0.805	250.073	354.127	290.349	257.609	155.738	249.28	HSERO_RS08090	ferredoxin family protein	1849404	1849727	-
Hsero_1627		1.32555	0.752	>0.9999	-5.41042	0.3484	>0.9999	-4.08165	0.1789	0.805	97.3383	54.9025	165.991	35.8112	0	37.2988	NA	NA	1849790	1849990	+
Hsero_1628		-1.29638	0.582	>0.9999	-1.07051	0.9244	>0.9999	-1.38779	0.4741	0.8328	19.3346	18.5392	21.2482	7.96688	19.6845	7.60633	HSERO_RS08095	ABC transporter substrate-binding protein	1850123	1851364	+
Hsero_1629	pncB	-2.11679	0.1492	>0.9999	-1.92913	0.2457	>0.9999	-4.08357	0.1016	0.7315	114.767	72.5456	48.7406	39.7482	35.2546	10.6152	HSERO_RS08100	nicotinate phosphoribosyltransferase	1851489	1852697	+
Hsero_1630	arsB	-2.46312	0.3311	>0.9999	-5.09334	0.4201	>0.9999	-12.5455	0.1122	0.7416	42.7352	21.2118	23.3205	2.64138	3.26314	1.83407	HSERO_RS08105	sodium:proton antiporter	1852830	1854260	+
Hsero_1631		-1.15371	0.8601	>0.9999	-1.88209	0.6355	>0.9999	-2.17138	0.3632	0.805	30.6898	18.6417	36.6794	6.07972	21.0304	1.68861	HSERO_RS08110	D-glycerate dehydrogenase	1854333	1855313	+
Hsero_1632	acb	-1.2704	0.7554	>0.9999	1.41193	0.553	>0.9999	1.11141	0.8489	>0.9999	91.3116	34.3355	73.8198	25.0835	85.217	54.428	HSERO_RS08115	acyl-CoA-binding protein	1855428	1855685	-
Hsero_1633	fkpA	4.10464	0.0191	>0.9999	-2.34742	0.0573	>0.9999	1.74857	0.4083	0.805	35.0383	14.1164	98.6363	103.126	28.6653	57.2852	HSERO_RS08120	FKBP-type peptidyl-prolyl cis-trans isomerase	1855704	1856060	-
Hsero_1634		1.01345	0.9814	>0.9999	-1.26427	0.7861	>0.9999	-1.24749	0.7058	0.9526	485.083	519.318	765.639	252.276	630.811	174.328	HSERO_RS08125	YncE family protein	1856370	1857353	+
Hsero_1635		1.24697	0.7567	>0.9999	-1.61854	0.5759	>0.9999	-1.29798	0.4014	0.805	106.393	126.174	225.369	64.6354	112.832	66.3447	HSERO_RS08130	polysaccharide deacetylase family protein	1857385	1858206	+
Hsero_1636		1.98314	0.4776	>0.9999	-7.4883	0.2679	>0.9999	-3.77598	0.0228	0.5534	37.5811	30.4709	105.922	29.0352	10.462	7.56031	HSERO_RS08135	sterol desaturase family protein	1858303	1859289	+
Hsero_1637		-1.10823	0.8657	>0.9999	-2.5598	0.4519	>0.9999	-2.83686	0.1674	0.805	58.8083	60.3093	84.078	23.4061	39.1212	2.86804	HSERO_RS08140	membrane protein	1859289	1860131	+
Hsero_1638	moeA	-1.14552	0.8839	>0.9999	-1.77698	0.4642	>0.9999	-2.03557	0.5314	0.8608	30.4553	148.355	113.314	42.7814	58.1371	29.7057	HSERO_RS08145	competence/damage-inducible protein A	1860243	1861049	+
Hsero_1639		1.6504	0.5481	>0.9999	-1.13039	0.8535	>0.9999	1.46002	0.0122	0.4795	353.98	349.916	261.371	900.339	531.754	495.95	HSERO_RS08150	phasin family protein	1861157	1861720	-
Hsero_1640		-1.11325	0.8482	>0.9999	1.71898	0.5077	>0.9999	1.54411	0.5894	0.8938	4.66229	10.5188	8.834	4.80278	5.93332	17.508	HSERO_RS08155	histone deacetylase	1862054	1863049	+
Hsero_1641		1.41948	0.6196	>0.9999	-26.3558	0.0181	0.965	-18.5671	0.3095	0.805	2.53459	14.296	13.447	10.4439	0	0.906474	HSERO_RS08160	EamA/RhaT family transporter	1863046	1863945	+
Hsero_1642		14.781	0.4505	>0.9999	-23.3111	0.4399	>0.9999	-1.5771	0.7865	0.9941	0	1.57099	23.2208	0	0	0.996125	HSERO_RS08165	XRE family transcriptional regulator	1863961	1864761	-
Hsero_1643	smtA	-2.56588	0.5105	>0.9999	-2.48916	0.5258	>0.9999	-6.38688	0.3721	0.805	20.2872	3.26936	7.68797	1.49276	3.68828	0	HSERO_RS08170	class I SAM-dependent methyltransferase	1864892	1865653	+
Hsero_1644	dacC	-1.66448	0.4815	>0.9999	-1.63549	0.6644	>0.9999	-2.72224	0.0197	0.5354	310.735	269.548	307.787	40.8402	122.725	90.4384	HSERO_RS08175	D-alanyl-D-alanine endopeptidase	1866084	1867184	+
Hsero_1645	iclR	-1.02491	0.9262	>0.9999	-1.08445	0.8219	>0.9999	-1.11146	0.815	>0.9999	53.725	33.4928	42.8619	42.2362	52.1783	26.2933	HSERO_RS08180	IclR family transcriptional regulator	1867628	1868413	-
Hsero_1646	sbp	-2.89974	0.4242	>0.9999	-7.41718	0.4816	>0.9999	-21.5079	0.2318	0.805	13.7795	3.88607	6.09211	0	0	0.821352	HSERO_RS08185	sulfate ABC transporter substrate-binding protein	1868690	1869703	+
Hsero_1647		-2.77702	0.4017	>0.9999	1.26775	0.8355	>0.9999	-2.19051	0.4089	0.805	62.9672	21.7042	30.49	0	11.1296	27.5241	HSERO_RS08190	FMN reductase (NADPH)	1869765	1870361	+
Hsero_1648	ssuA	-1.7977E+308	0.4226	>0.9999	1.7977E+308	0.4226	>0.9999	1.16247	0.9253	>0.9999	0	7.96908	0	0	0	9.2638	HSERO_RS08195	sulfonate ABC transporter substrate-binding protein	1870471	1871454	+
Hsero_1649	ssuD	1			1			1			0	0	0	0	0	0	HSERO_RS08200	alkanesulfonate monooxygenase, FMNH(2)-dependent	1871476	1872642	+
Hsero_1650	ssuC	1			1			1			0	0	0	0	0	0	HSERO_RS08205	aliphatic sulfonate ABC transporter permease SsuC	1872650	1873489	+
Hsero_1651	ssuB	1			1			1			0	0	0	0	0	0	HSERO_RS08210	aliphatic sulfonate ABC transporter ATP-binding protein	1873496	1874353	+
Hsero_1652	ssuF	-13.49	0.027	>0.9999	-1.7977E+308	0.4226	>0.9999	-1.7977E+308	0.0181	0.5201	20.1061	26.4614	0	3.452	0	0	HSERO_RS08215	transporter	1874417	1874632	+
Hsero_1653		4.30721	0.1649	>0.9999	-6.79292	0.1102	>0.9999	-1.5771	0.7865	0.9941	0	4.5892	7.19438	12.5723	0	2.90989	HSERO_RS08220	diguanylate phosphodiesterase	1874694	1875521	+
Hsero_1654		1.7977E+308	0.1513	>0.9999	-1.7977E+308	0.1513	>0.9999	1			0	0	9.494	3.68686	0	0	HSERO_RS08225	alpha/beta hydrolase	1875561	1876139	+
Hsero_1655	cysU	1.69605	0.7247	>0.9999	-1.7977E+308	0.4226	>0.9999	-1.7977E+308	0.0697	0.6601	2.5555	1.4414	6.77894	0	0	0	HSERO_RS08230	sulfate ABC transporter permease subunit CysT	1876303	1877193	+
Hsero_1656	cysW	-1.7977E+308	0.4226	>0.9999	1.7977E+308	0.4226	>0.9999	-3.26211	0.5755	0.8891	17.7421	0	0	0	0	5.43884	HSERO_RS08235	sulfate ABC transporter permease subunit CysW	1877195	1878094	+
Hsero_1657	cysA	-1.57874	0.6741	>0.9999	-2.01625	0.6958	>0.9999	-3.18314	0.313	0.805	8.71265	3.6857	0	7.85329	0	3.89501	HSERO_RS08240	sulfate ABC transporter ATP-binding protein	1878104	1879183	+
Hsero_1658	cysB	-7.27126	0.2348	>0.9999	5.89992	0.4938	>0.9999	-1.23243	0.8624	>0.9999	17.1799	5.5372	1.86012	1.26411	0	18.4327	HSERO_RS08245	CysB family HTH-type transcriptional regulator	1879180	1880115	+
Hsero_1659		1.05024	0.9412	>0.9999	-2.97058	0.3875	>0.9999	-2.82847	0.1356	0.773	90.8855	70.8634	132.701	37.1743	47.6258	9.56013	HSERO_RS08255	M15 family peptidase	1880783	1881625	-
Hsero_1660		-1.79625	0.4234	>0.9999	-1.86345	0.6567	>0.9999	-3.34722	0.0912	0.7245	916.073	904.735	911.1	102.574	479.227	64.7481	NA	NA	1881698	1882267	-
Hsero_1661		1.28457	0.1765	>0.9999	-2.24496	0.0482	>0.9999	-1.74764	0.1793	0.805	16.3203	21.4789	24.7386	23.8171	13.8463	7.78241	HSERO_RS08265	lipoprotein signal peptide protein	1882407	1883231	-
Hsero_1662	livK	-1.42767	0.4636	>0.9999	-1.55398	0.5267	>0.9999	-2.21857	0.1122	0.7416	495.606	667.329	581.021	233.545	182.506	341.676	HSERO_RS08270	branched-chain amino acid ABC transporter substrate-binding protein	1883635	1884756	+
Hsero_1663	livH	1.15259	0.8387	>0.9999	-5.29431	0.1637	>0.9999	-4.59339	0.3134	0.805	4.94773	16.7443	8.43737	16.5647	4.72244	0	HSERO_RS08275	high-affinity branched-chain amino acid ABC transporter permease LivH	1884855	1885781	+
Hsero_1664	livM	-2.77568	0.28	>0.9999	-6.76498	0.3861	>0.9999	-18.7774	0.1102	0.7413	15.6303	7.71405	7.40397	1.00633	1.24321	0	HSERO_RS08280	high-affinity branched-chain amino acid ABC transporter permease LivM	1885834	1887060	+
Hsero_1665	livG	-1.97682	0.6432	>0.9999	1.31802	0.7652	>0.9999	-1.49984	0.7721	0.9867	31.3905	1.60958	10.8142	5.87935	3.63165	18.3707	HSERO_RS08285	ABC transporter ATP-binding protein	1887057	1887833	+
Hsero_1666	livF	-1.70269	0.3891	>0.9999	-6.61026	0.0734	>0.9999	-11.2552	0.134	0.7708	27.6348	58.8846	30.2535	20.5599	0	7.68706	HSERO_RS08290	ABC transporter ATP-binding protein	1887830	1888537	+
Hsero_1667		-6.93989	0.4823	>0.9999	-1.40501	0.7303	>0.9999	-9.75062	0.4662	0.8285	0	7.36721	0.449977	0.611597	0.755563	0	HSERO_RS08295	DUF3274 domain-containing protein	1888765	1890912	+
Hsero_1668		-8.73673	0.4718	>0.9999	2.3536	0.4621	>0.9999	-3.71208	0.544	0.8664	14.8125	0	0	1.69543	1.04726	2.9431	HSERO_RS08300	hypothetical protein	1890909	1892402	+
Hsero_1669	livF	1.7977E+308	0.4226	>0.9999	1.41563	0.8328	>0.9999	1.7977E+308	0.4226	0.805	0	0	5.30928	0	0	7.51599	HSERO_RS24340	ABC transporter ATP-binding protein	1892410	1892607	+
Hsero_1670		-4.84014	0.0568	>0.9999	2.06011	0.58	>0.9999	-2.34945	0.2557	0.805	31.6824	22.3376	3.00155	8.15926	20.1598	2.83273	HSERO_RS08305	hypothetical protein	1892829	1893332	+
Hsero_1671		-2.12586	0.5895	>0.9999	-1.7977E+308	0.0264	0.9686	-1.7977E+308	0.3507	0.805	37.071	3.48491	11.1215	7.95585	0	0	HSERO_RS08310	GMC family oxidoreductase	1893351	1894955	+
Hsero_1672		1.07811	0.9438	>0.9999	-20.1734	0.3508	>0.9999	-18.7118	0.1972	0.805	17.8492	6.04058	22.9978	2.75806	0	1.27672	HSERO_RS08315	cytochrome c	1894948	1896309	+
Hsero_1673		-1.93702	0.6141	>0.9999	-4.04225	0.4079	>0.9999	-7.82991	0.3532	0.805	67.0204	10.5846	34.5409	5.52319	5.11749	4.79385	HSERO_RS08320	amino acid ABC transporter substrate-binding protein	1896478	1897317	+
Hsero_1674		-1.73322	0.4808	>0.9999	-1.51115	0.6519	>0.9999	-2.61916	0.2037	0.805	139.402	70.6049	99.186	21.9801	34.3951	45.7862	HSERO_RS08325	hypothetical protein	1897462	1898241	+
Hsero_1675		1.22834	0.8733	>0.9999	1.03999	0.9779	>0.9999	1.27747	0.8336	>0.9999	20.4627	60.5942	96.9309	2.63492	94.3997	9.1479	HSERO_RS08330	hypothetical protein	1898408	1898752	-
Hsero_1676		1.35665	0.559	>0.9999	2.21362	0.5172	>0.9999	3.0031	0.4439	0.8173	32.294	14.572	23.6601	39.9205	119.184	21.5594	HSERO_RS08335	4-hydroxyphenylpyruvate dioxygenase	1898901	1899995	-
Hsero_1677		-2.01284	0.3937	>0.9999	1.3097	0.6728	>0.9999	-1.53688	0.5946	0.8955	23.266	63.4275	19.1031	23.9671	14.8044	41.6045	HSERO_RS08340	Lrp/AsnC family transcriptional regulator	1900143	1900661	+
Hsero_1678	ada	-1.7977E+308	0.4226	>0.9999	1.7977E+308	0.4226	>0.9999	3.3844	0.5689	0.8833	0	1.20043	0	0	4.06274	0	HSERO_RS08345	bifunctional DNA-binding transcriptional regulator/O6-methylguanine-DNA methyltransferase Ada	1900753	1901862	+
Hsero_1679		-4.99005	0.4569	>0.9999	-2.38221	0.6462	>0.9999	-11.8873	0.3962	0.805	17.5981	1.418	3.81081	0	1.5997	0	HSERO_RS08350	alpha/beta hydrolase	1901916	1902824	+
Hsero_1680	alkB	1.55933	0.3681	>0.9999	-6.59724	0.1081	>0.9999	-4.23082	0.1603	0.805	3.26469	5.52423	8.66022	5.0446	2.07736	0	HSERO_RS08355	DNA oxidative demethylase AlkB	1902821	1903474	+
Hsero_1681		1.7977E+308	0.4226	>0.9999	3.19895	0.3503	>0.9999	1.7977E+308	0.17	0.805	0	0	1.66254	0	1.3958	3.92259	NA	NA	1903428	1904498	-
Hsero_1682		-4.12723	0.1767	>0.9999	-1.0596	0.9711	>0.9999	-4.3732	0.1658	0.805	2.72803	1.53871	1.0338	0	0	0.975657	HSERO_RS08365	AraC family transcriptional regulator	1904478	1905299	+
Hsero_1683		-1.13623	0.8815	>0.9999	-3.10957	0.4799	>0.9999	-3.53318	0.1508	0.803	22.5692	13.5785	27.9389	3.87488	8.6166	1.61434	HSERO_RS08370	methyl-accepting chemotaxis protein	1905453	1907105	+
Hsero_1684	dadA	-1.20106	0.8134	>0.9999	-2.1907	0.5646	>0.9999	-2.63117	0.114	0.7474	239.453	259.651	362.968	52.5843	151.185	38.504	HSERO_RS08375	D-amino acid dehydrogenase small subunit	1907188	1908489	-
Hsero_1685	lrp	-1.23998	0.5903	>0.9999	1.75562	0.7129	>0.9999	1.41584	0.7981	0.9992	16.186	11.4119	7.66725	14.5896	0	39.0744	HSERO_RS08380	AsnC family transcriptional regulator	1908671	1909159	+
Hsero_1686		-2.47072	0.3397	>0.9999	2.68945	0.3191	>0.9999	1.08853	0.9118	>0.9999	52.9376	18.6618	14.2099	14.7693	20.3512	57.5869	HSERO_RS08385	anaerobic (selenocysteine-containing) formate dehydrogenase	1909337	1911664	+
Hsero_1687		-3.30239	0.0194	>0.9999	-1.84188	0.3306	>0.9999	-6.0826	0.0031	0.3174	25.4539	25.8425	10.2889	5.24418	5.39885	3.03445	HSERO_RS08395	PLP-dependent aminotransferase family protein	1912130	1913572	-
Hsero_1688	gst	1.35743	0.699	>0.9999	-1.77324	0.3551	>0.9999	-1.30632	0.7474	0.9741	15.9865	3.6068	8.48145	18.1151	8.1379	6.86093	HSERO_RS08400	glutathione S-transferase	1913631	1914302	+
Hsero_1689	tlyC	1.52489	0.5593	>0.9999	-1.75174	0.4931	>0.9999	-1.14876	0.6531	0.9248	20.0579	23.6553	49.7523	16.9055	13.9233	24.1292	HSERO_RS08405	HlyC/CorC family transporter	1914428	1915756	+
Hsero_1690		-1.12299	0.85	>0.9999	-3.18568	0.3407	>0.9999	-3.57748	0.2263	0.805	96.5938	183.259	181.36	67.844	78.2264	0	HSERO_RS24345	hypothetical protein	1916466	1916900	+
Hsero_1691	selA	1.7977E+308	<0.0001	0.2283	-1.7977E+308	<0.0001	0.1506	1			0	0	3.06467	3.12407	0	0	HSERO_RS08415	hypothetical protein	1917119	1918297	+
Hsero_1692		1			1.7977E+308	0.159	>0.9999	1.7977E+308	0.159	0.805	0	0	0	0	7.19215	2.69492	HSERO_RS08420	hypothetical protein	1918474	1919013	+
Hsero_1693		1.54719	0.7373	>0.9999	-3.42866	0.4262	>0.9999	-2.21605	0.6666	0.9295	0	15.6319	4.20098	19.9845	7.05393	0	HSERO_RS08425	hypothetical protein	1919081	1919383	+
Hsero_1694		1.62822	0.4085	>0.9999	-2.2145	0.3885	>0.9999	-1.36007	0.749	0.9741	27.5438	13.8096	23.1953	44.1371	1.94738	28.4579	HSERO_RS08430	helix-turn-helix domain-containing protein	1919417	1920127	-
Hsero_1695		1.7977E+308	0.4226	>0.9999	1.88751	0.7181	>0.9999	1.7977E+308	0.4226	0.805	0	0	2.52159	0	0	4.75953	NA	NA	1920632	1920850	+
Hsero_1696		-1.7977E+308	0.4226	>0.9999	1.7977E+308	0.4226	>0.9999	-9.03647	0.47	0.8304	113.899	0	0	0	12.6044	0	HSERO_RS24125	hypothetical protein	1921081	1921443	-
Hsero_1697	cheY	-4.38031	0.5303	>0.9999	-1.7977E+308	0.4226	>0.9999	-1.7977E+308	0.4226	0.805	0	10.3971	0	2.3736	0	0	HSERO_RS08445	two-component system response regulator	1921704	1922108	-
Hsero_1698		-1.43053	0.7453	>0.9999	-1.56332	0.7901	>0.9999	-2.23638	0.4564	0.8207	10.4617	4.4256	10.4069	0	6.65689	0	HSERO_RS08450	chemotaxis protein	1922605	1924536	+
Hsero_1699	cheW	4.03117	0.5414	>0.9999	-1.7977E+308	0.4226	>0.9999	-1.7977E+308	0.4226	0.805	0	0.898095	3.62038	0	0	0	HSERO_RS08455	chemotaxis protein CheW	1924546	1926096	+
Hsero_1700	cheB	-1.7977E+308	0.4226	>0.9999	1			-1.7977E+308	0.4226	0.805	0	7.47653	0	0	0	0	HSERO_RS08460	chemotaxis-specific protein-glutamate methyltransferase CheB	1926122	1927183	+
Hsero_1701		1.7977E+308	0.2408	>0.9999	-1.7977E+308	0.2408	>0.9999	1			0	0	1.29162	5.26662	0	0	HSERO_RS08465	HEAT repeat domain-containing protein	1927195	1927812	+
Hsero_1702	cheR	6.33551	0.3483	>0.9999	-1.7977E+308	0.2766	>0.9999	-1.7977E+308	0.4226	0.805	2.6731	0	14.1818	2.75365	0	0	HSERO_RS08470	protein-glutamate O-methyltransferase CheR	1927820	1928662	+
Hsero_1703	cheY	1			1.7977E+308	0.4226	>0.9999	1.7977E+308	0.4226	0.805	0	0	0	0	6.20302	0	HSERO_RS08475	response regulator	1928659	1929030	+
Hsero_1704	cheA	-8.90876	0.3756	>0.9999	-1.78666	0.7378	>0.9999	-15.9169	0.3524	0.805	9.24555	1.15885	1.16788	0	0.653671	0	HSERO_RS08480	chemotaxis protein CheA	1929027	1931540	+
Hsero_1705	cheY	1			1			1			0	0	0	0	0	0	HSERO_RS08490	response regulator	1931917	1932297	+
Hsero_1706		-1.7977E+308	0.4226	>0.9999	1.7977E+308	0.4226	>0.9999	-1.5771	0.7865	0.9941	0	4.55156	0	0	0	2.88602	NA	NA	1932340	1933521	+
Hsero_1707		-1.18142	0.8728	>0.9999	-1.54844	0.7941	>0.9999	-1.82936	0.4947	0.8417	3.40976	3.20539	5.59931	0	3.61611	0	HSERO_RS08500	bifunctional diguanylate cyclase/phosphodiesterase	1933643	1935895	+
Hsero_1708		1.1839	0.8631	>0.9999	-1.54597	0.7229	>0.9999	-1.30583	0.6427	0.9217	25.2169	20.446	48.3778	5.68243	27.0773	7.89129	HSERO_RS08505	methyl-accepting chemotaxis protein	1936203	1937771	+
Hsero_1709		-3.16236	0.4712	>0.9999	-2.16339	0.6689	>0.9999	-6.84139	0.3579	0.805	60.0331	10.237	22.2208	0	9.772	0.49931	HSERO_RS08510	sensor domain-containing phosphodiesterase	1937776	1939572	+
Hsero_1710		-1.14612	0.8128	>0.9999	-1.72171	0.5582	>0.9999	-1.97329	0.1889	0.805	196.012	227.717	283.815	85.8906	158.232	56.5001	HSERO_RS08515	diguanylate cyclase	1939596	1940348	-
Hsero_1711		-1.18799	0.8187	>0.9999	-3.30333	0.4495	>0.9999	-3.92432	0.0807	0.6992	25.5784	20.6103	33.2334	5.64625	10.463	1.30684	HSERO_RS08520	MFS transporter	1941173	1942498	+
Hsero_1712		-1.62116	0.5835	>0.9999	-1.09749	0.9228	>0.9999	-1.7792	0.3669	0.805	108.545	52.4771	88.1435	11.1816	57.2278	33.2743	HSERO_RS08525	DUF4197 domain-containing protein	1942558	1943256	+
Hsero_1713	opuBB1	-1.90059	0.342	>0.9999	-2.35414	0.5032	>0.9999	-4.47424	0.0278	0.5863	70.1587	87.747	70.5135	12.5692	23.2918	12.0004	HSERO_RS08530	ABC transporter permease	1943838	1944551	+
Hsero_1714	opuBC	5.66574	0.5025	>0.9999	-1.7977E+308	0.4226	>0.9999	-1.7977E+308	0.4226	0.805	2.48711	0	0	14.0913	0	0	HSERO_RS08535	glycine/betaine ABC transporter substrate-binding protein	1944628	1945548	+
Hsero_1715	opuBB2	-12.3817	0.0869	>0.9999	9.33933	0.3829	>0.9999	-1.32576	0.7466	0.9741	9.8286	5.54371	1.24154	0	10.4234	1.17171	HSERO_RS08540	ABC transporter permease	1945558	1946208	+
Hsero_1716	opuA	-1.68261	0.7231	>0.9999	1.78953	0.5105	>0.9999	1.06355	0.9538	>0.9999	60.6097	3.5365	4.75208	33.371	46.5459	21.6766	HSERO_RS08545	CBS domain-containing protein	1946205	1947338	+
Hsero_1717		5.2574	0.3087	>0.9999	-1.37705	0.7944	>0.9999	3.81786	0.5493	0.87	2.54849	0	2.89729	10.5011	9.72978	0	HSERO_RS08550	LysR family transcriptional regulator	1947409	1948302	-
Hsero_1718	speB	-1.28566	0.7398	>0.9999	1.74743	0.5565	>0.9999	1.35917	0.7542	0.9762	4.83197	17.7152	10.0711	7.46636	24.5971	6.0484	HSERO_RS08555	agmatinase	1948440	1949393	+
Hsero_1719		1.0523	0.8388	>0.9999	-1.83969	0.0384	>0.9999	-1.74826	0.1783	0.805	40.6421	61.8939	49.285	58.6135	31.0332	27.6171	HSERO_RS08560	N-acetyltransferase	1949471	1949956	-
Hsero_1720	rhlE	1.11524	0.9071	>0.9999	-1.23035	0.739	>0.9999	-1.10322	0.9216	>0.9999	26.8842	3.56793	23.3723	10.589	19.1192	8.48373	HSERO_RS08565	RNA helicase	1949987	1951549	-
Hsero_1721		-1.23416	0.7701	>0.9999	1.91292	0.6531	>0.9999	1.54998	0.728	0.9654	5.83273	11.5146	11.0517	3.00425	1.85571	25.0323	HSERO_RS08570	alpha/beta hydrolase	1951717	1952472	-
Hsero_1722		-2.70642	0.4466	>0.9999	3.39991	0.4854	>0.9999	1.25624	0.8412	>0.9999	15.0705	4.25017	7.13883	0	21.5764	2.69492	HSERO_RS08575	VOC family protein	1952481	1953020	-
Hsero_1723	suhB	-2.4665	0.1586	>0.9999	1.2554	0.5684	>0.9999	-1.96472	0.1587	0.805	53.0791	83.5129	38.1119	17.2669	35.5524	33.9701	HSERO_RS08580	inositol monophosphatase	1953120	1953917	-
Hsero_1724	lasT	-1.7676	0.521	>0.9999	-6.26907	0.0461	>0.9999	-11.0812	0.25	0.805	59.6664	16.8271	19.5276	23.7476	6.90297	0	HSERO_RS08585	tRNA (cytosine(32)/uridine(32)-2'-O)-methyltransferase TrmJ	1954230	1955057	+
Hsero_1725	rsuA	-1.01218	0.96	>0.9999	-1.59318	0.3238	>0.9999	-1.61259	0.183	0.805	39.2683	40.8901	48.0769	31.1166	17.2986	32.4091	HSERO_RS08590	16S rRNA pseudouridine(516) synthase	1955059	1955781	+
Hsero_1726		-1.90127	0.2875	>0.9999	-2.35379	0.5203	>0.9999	-4.47518	0.07	0.6619	86.3554	93.2405	76.6697	17.7915	39.2492	0.882408	HSERO_RS08605	redox-regulated molecular chaperone Hsp33	1956412	1957341	-
Hsero_1727		-1.21131	0.5121	>0.9999	-2.24784	0.174	>0.9999	-2.72284	0.0005	0.3174	307.647	308.006	322.064	186.189	117.455	108.652	HSERO_RS08610	gamma carbonic anhydrase family protein	1957362	1957886	-
Hsero_1728		1.75567	0.613	>0.9999	2.16556	0.3745	>0.9999	3.802	0.1605	0.805	5.33087	6.01363	17.1714	2.74576	28.8328	14.2991	HSERO_RS08615	DUF455 domain-containing protein	1958023	1958868	+
Hsero_1729		-1.15261	0.7921	>0.9999	-1.10753	0.6416	>0.9999	-1.27655	0.6525	0.9248	289.998	120.525	146.528	209.64	165.104	156.483	HSERO_RS08620	hypothetical protein	1958987	1959334	+
Hsero_1730		1.15905	0.727	>0.9999	-2.36409	0.3152	>0.9999	-2.03967	0.2422	0.805	9.56448	9.44078	7.24903	14.779	7.60747	1.71033	HSERO_RS08625	lipase	1959449	1960414	-
Hsero_1731		5.42698	0.0475	>0.9999	-1.7977E+308	<0.0001	0.1506	-1.7977E+308	0.4226	0.805	0	2.22428	5.97763	6.09348	0	0	HSERO_RS08630	RDD family protein	1960474	1960980	-
Hsero_1732		-1.19589	0.8119	>0.9999	1.35925	0.7649	>0.9999	1.1366	0.8622	>0.9999	307.486	206.955	362.3	67.8754	463.657	121.059	HSERO_RS08635	DUF3106 domain-containing protein	1961222	1962100	-
Hsero_1733		-1.46163	0.6359	>0.9999	1.29943	0.8605	>0.9999	-1.12483	0.911	>0.9999	164.271	123.54	178.108	18.8024	252.608	3.2639	HSERO_RS08640	DUF3619 domain-containing protein	1962105	1962515	-
Hsero_1734	fecI	-1.04132	0.8989	>0.9999	1.50673	0.2159	>0.9999	1.44694	0.0309	0.5897	343.585	391.627	451.643	254.393	514.683	549.121	HSERO_RS08645	RNA polymerase sigma factor	1962512	1963090	-
Hsero_1735	ilvI	-1.3883	0.5491	>0.9999	-1.40464	0.6909	>0.9999	-1.95005	0.2022	0.805	309.46	372.859	375.49	115.99	257.928	91.97	HSERO_RS08650	acetolactate synthase 3 catalytic subunit	1963637	1965355	+
Hsero_1736	ilvH	-1.36121	0.5068	>0.9999	-3.92933	0.2343	>0.9999	-5.34863	0.0061	0.3825	656.722	579.485	654.998	253.173	123.056	108.07	HSERO_RS08655	acetolactate synthase small subunit	1965357	1965848	+
Hsero_1737	ilvC	-1.62955	0.0362	>0.9999	-1.87551	0.0919	>0.9999	-3.05625	0.0106	0.4558	710.185	668.049	470.541	375.232	182.217	268.739	HSERO_RS08660	ketol-acid reductoisomerase	1965925	1966941	+
Hsero_1738		1.18417	0.8206	>0.9999	-1.1089	0.9256	>0.9999	1.06788	0.9483	>0.9999	14.0953	7.95028	20.2977	5.80801	21.5255	2.01642	HSERO_RS08665	SIMPL domain-containing protein	1967166	1967954	+
Hsero_1739		-1.31925	0.694	>0.9999	1.07853	0.9514	>0.9999	-1.22318	0.863	>0.9999	11.4421	30.1175	21.6802	9.82237	33.9766	0	HSERO_RS08670	hypothetical protein	1968076	1968606	+
Hsero_1740	psd	-1.26269	0.7256	>0.9999	-25.3783	0.0622	>0.9999	-32.0449	0.1796	0.805	9.89839	27.9153	11.2532	18.6939	0	1.18003	HSERO_RS08675	phosphatidylserine decarboxylase family protein	1968784	1969428	+
Hsero_1741	pssA	1.10004	0.8372	>0.9999	-1.27728	0.5743	>0.9999	-1.16112	0.7834	0.9935	34.1608	16.3037	33.8573	21.6555	28.4251	15.0367	HSERO_RS08680	CDP-diacylglycerol--serine O-phosphatidyltransferase	1969512	1970372	+
Hsero_1742		-1.31948	0.6901	>0.9999	-1.25704	0.836	>0.9999	-1.65864	0.425	0.8061	205.061	195.736	257.038	46.7167	200.743	40.9003	HSERO_RS08685	hypothetical protein	1970525	1971031	+
Hsero_1743		-1.97773	0.3554	>0.9999	-1.06081	0.9672	>0.9999	-2.09799	0.3948	0.805	33.4444	27.4384	27.6522	3.13202	29.0196	0	HSERO_RS08690	alpha/beta hydrolase	1971086	1971802	-
Hsero_1744		-1.56213	0.3936	>0.9999	-1.06036	0.9133	>0.9999	-1.65643	0.4472	0.8193	158.245	81.8948	89.0244	64.7012	105.883	39.0914	HSERO_RS08695	GGDEF domain-containing protein	1971802	1973310	-
Hsero_1745		-7.50025	0.192	>0.9999	2.03692	0.4037	>0.9999	-3.68216	0.2504	0.805	76.4285	29.6371	10.8611	3.28048	20.2634	8.54187	HSERO_RS08705	PLP-dependent aminotransferase family protein	1974011	1975561	+
Hsero_1746		-1.26359	0.8348	>0.9999	-2.03825	0.6627	>0.9999	-2.57552	0.2608	0.805	18.0223	40.661	46.4416	0	13.7613	9.02372	HSERO_RS08710	tetratricopeptide repeat protein	1975764	1977110	+
Hsero_1747		-1.27895	0.6506	>0.9999	2.81857	0.061	>0.9999	2.20382	0.1431	0.7953	4.94773	11.1628	7.49989	5.09683	20.4639	15.0409	HSERO_RS08715	sugar kinase	1977113	1978039	-
Hsero_1748	dsd	-1.38385	0.6876	>0.9999	-1.28493	0.6543	>0.9999	-1.77815	0.5569	0.8765	3.73483	13.6928	7.78433	4.80921	7.12952	2.67146	HSERO_RS08720	amino acid deaminase	1978059	1979351	-
Hsero_1749		1.92097	0.456	>0.9999	-3.40557	0.141	>0.9999	-1.77284	0.7407	0.9714	0	2.89874	2.92133	2.64706	1.63508	0	HSERO_RS08725	MurR/RpiR family transcriptional regulator	1979520	1980404	+
Hsero_1750	ndeD	2.062	0.0478	>0.9999	-3.77214	0.1263	>0.9999	-1.82936	0.4947	0.8417	4.94627	4.64981	8.74728	11.0399	5.2456	0	HSERO_RS08730	D-aminoacylase	1980406	1981896	+
Hsero_1751		1.7977E+308	0.4226	>0.9999	1.67911	0.7614	>0.9999	1.7977E+308	0.4226	0.805	0	0	18.0915	0	30.3778	0	HSERO_RS08735	RidA family protein	1981984	1982367	+
Hsero_1752	gntP	1.6883	0.7023	>0.9999	1.02607	0.9814	>0.9999	1.73232	0.4718	0.8315	7.18106	3.03779	16.3278	0.924682	12.5658	5.13649	HSERO_RS08740	permease	1982533	1983885	+
Hsero_1753		-2.53406	0.4175	>0.9999	1.20944	0.8857	>0.9999	-2.09523	0.5553	0.8748	7.59686	27.852	10.0761	3.91289	16.9189	0	HSERO_RS08745	hypothetical protein	1983970	1984503	-
Hsero_1754	rpsO	-1.04567	0.8077	>0.9999	-1.9088	0.1216	>0.9999	-1.99598	0.0259	0.5717	1488.94	1428.69	1623.04	1167.16	615.26	846.492	HSERO_RS08750	30S ribosomal protein S15	1984713	1984982	+
Hsero_1755	pnp	-1.26172	0.4403	>0.9999	-1.97146	0.1506	>0.9999	-2.48743	0.1462	0.7967	129.926	196.991	117.896	141.209	40.1989	91.2287	HSERO_RS08755	polyribonucleotide nucleotidyltransferase	1985306	1987444	+
Hsero_1756	ndh	1.07898	0.9389	>0.9999	-3.19968	0.5086	>0.9999	-2.96547	0.0637	0.6601	57.8898	57.931	115.35	9.61842	29.7063	9.3501	HSERO_RS08760	NAD(P)/FAD-dependent oxidoreductase	1987788	1989080	+
Hsero_1757		1.52312	0.6741	>0.9999	-9.88124	0.2989	>0.9999	-6.48752	0.2194	0.805	6.9412	2.61007	2.63041	11.9173	1.47225	0	HSERO_RS08765	DUF2891 domain-containing protein	1989168	1990172	-
Hsero_1758		-4.39805	0.5298	>0.9999	1.9937	0.6164	>0.9999	-2.20597	0.6536	0.9248	11.7441	0	2.67029	0	4.48373	0.840035	HSERO_RS08770	DUF979 domain-containing protein	1990244	1991230	-
Hsero_1759		1.93835	0.6791	>0.9999	-1.58814	0.7837	>0.9999	1.22051	0.8764	>0.9999	3.01085	1.69823	9.12783	0	5.7475	0	HSERO_RS08775	DUF969 domain-containing protein	1991227	1991952	-
Hsero_1760		3.61799	0.1203	>0.9999	1.76694	0.7066	>0.9999	6.39276	0.4923	0.8417	0	5.01349	8.98233	9.15641	32.05	0	HSERO_RS08780	LamB/YcsF family protein	1992222	1992962	-
Hsero_1761		-1.4884	0.8109	>0.9999	3.74228	0.3229	>0.9999	2.5143	0.4433	0.817	0	3.81999	2.56651	0	7.18244	2.42216	HSERO_RS08785	hypothetical protein	1992972	1994006	-
Hsero_1762		-2.24491	0.1115	>0.9999	1.59992	0.5949	>0.9999	-1.40313	0.524	0.8573	55.6954	55.4371	36.0045	13.4997	60.4557	18.7473	HSERO_RS08790	allophanate hydrolase subunit 1	1994003	1994653	-
Hsero_1763		-2.86377	0.406	>0.9999	1.15435	0.9078	>0.9999	-2.48085	0.4173	0.805	39.103	127.922	56.3096	2.01407	54.7397	12.5864	HSERO_RS08795	transcriptional regulator	1994910	1995422	+
Hsero_1764	qor	-1.67881	0.4914	>0.9999	-1.21271	0.7784	>0.9999	-2.03591	0.4381	0.8145	23.6676	62.7424	33.1852	18.2856	33.1319	9.31098	HSERO_RS08800	NAD(P)H quinone oxidoreductase	1995459	1996436	+
Hsero_1765	tpiA	-1.13493	0.7872	>0.9999	-2.72041	0.2006	>0.9999	-3.08746	0.219	0.805	102.718	200.295	165.711	101.278	80.2997	17.8432	HSERO_RS08805	triose-phosphate isomerase	1996548	1997297	+
Hsero_1766	trnL	-1.29164	0.5602	>0.9999	1.50469	0.6005	>0.9999	1.16494	0.7943	0.9974	9244.58	10814.8	10939.9	4590.26	17192.8	6175.15	NA	NA	1997882	1997966	+
Hsero_1767	nuoA	-1.05021	0.8919	>0.9999	-6.29218	0.0365	>0.9999	-6.60811	0.0874	0.7134	134.424	233.077	203.763	146.167	25.3437	30.2698	HSERO_RS08820	NADH-quinone oxidoreductase subunit A	1998086	1998445	+
Hsero_1768	nuoB	-1.04557	0.8575	>0.9999	-6.44238	0.0387	>0.9999	-6.73596	0.0334	0.5914	131.784	97.5594	92.0772	127.27	10.4819	23.5656	HSERO_RS08825	NADH-quinone oxidoreductase subunit B	1998449	1998925	+
Hsero_1769	nuoC	-1.50675	0.5825	>0.9999	-1.52561	0.5994	>0.9999	-2.29871	0.3486	0.805	45.4763	110.494	27.8387	75.6754	17.8074	50.0437	HSERO_RS08830	NADH-quinone oxidoreductase subunit C	1998935	1999531	+
Hsero_1770	nuoD	-1.2176	0.1654	>0.9999	-8.37498	0.0156	0.965	-10.1974	0.0042	0.3174	193.668	206.575	148.963	179.751	9.761	29.4885	HSERO_RS08835	NADH-quinone oxidoreductase subunit D	1999531	2000784	+
Hsero_1771	nuoE	-1.91825	0.2418	>0.9999	-3.82945	0.0932	>0.9999	-7.34582	0.1111	0.7413	524.809	289.074	200.433	223.852	5.21783	105.578	HSERO_RS08840	NADH-quinone oxidoreductase subunit NuoE	2000892	2001371	+
Hsero_1772	nuoF	-1.08401	0.7638	>0.9999	-3.31285	0.2106	>0.9999	-3.59116	0.126	0.7582	164.003	147.165	109.468	177.584	0	86.6482	HSERO_RS08845	NADH-quinone oxidoreductase subunit F	2001368	2002663	+
Hsero_1773	nuoG	1.07791	0.8951	>0.9999	-2.91232	0.3331	>0.9999	-2.70182	0.2612	0.805	140.565	84.278	69.6255	172.734	5.63418	77.5847	HSERO_RS08850	NADH-quinone oxidoreductase subunit G	2002746	2005064	+
Hsero_1774	nuoH	1.21443	0.3846	>0.9999	-3.119	0.164	>0.9999	-2.56828	0.2545	0.805	52.6461	39.5925	49.8763	62.1414	1.3958	34.5188	HSERO_RS08855	NADH-quinone oxidoreductase subunit NuoH	2005067	2006137	+
Hsero_1775	nuoI	-1.19513	0.6638	>0.9999	-3.78103	0.2297	>0.9999	-4.51882	0.04	0.6204	169.954	164.332	85.8731	193.833	10.2993	63.6768	HSERO_RS08860	NADH-quinone oxidoreductase subunit NuoI	2006159	2006647	+
Hsero_1776	nuoJ	-2.03013	0.4537	>0.9999	-1.61606	0.6153	>0.9999	-3.2808	0.3799	0.805	61.5964	18.2856	15.971	23.3772	0	24.3483	HSERO_RS08865	NADH-quinone oxidoreductase subunit J	2006788	2007447	+
Hsero_1777	nuoK	1.50599	0.1247	>0.9999	-44.8056	0.0165	0.965	-29.7515	0.005	0.3473	54.775	61.7904	76.802	98.7447	0	3.91796	HSERO_RS08870	NADH-quinone oxidoreductase subunit NuoK	2007466	2007774	+
Hsero_1778	nuoL	1.33066	0.4986	>0.9999	-2.94264	0.2499	>0.9999	-2.21141	0.2772	0.805	65.7156	66.5817	61.336	114.707	5.42053	54.4043	HSERO_RS08875	NADH-quinone oxidoreductase subunit L	2007890	2009980	+
Hsero_1779	nuoM	1.1806	0.7382	>0.9999	-4.31387	0.2011	>0.9999	-3.65396	0.1295	0.7649	136.847	92.9961	86.2232	185.13	6.29472	56.6077	HSERO_RS08880	NADH-quinone oxidoreductase subunit M	2010003	2011493	+
Hsero_1780	nuoN	-1.58759	0.4024	>0.9999	-2.566	0.086	>0.9999	-4.07376	0.1494	0.8023	153.351	77.294	58.7314	86.5484	28.0279	28.5892	HSERO_RS08885	NADH-quinone oxidoreductase subunit NuoN	2011652	2013160	+
Hsero_1781		1.78895	0.2903	>0.9999	-3.67176	0.0722	>0.9999	-2.05247	0.4598	0.8243	27.0684	9.16057	36.9278	27.8841	13.7791	3.87232	HSERO_RS08890	DUF2818 domain-containing protein	2013173	2013487	+
Hsero_1782		-3.46858	0.0747	>0.9999	-1.7977E+308	0.059	>0.9999	-1.7977E+308	0.0352	0.5948	71.8569	48.636	21.7845	12.9539	0	0	HSERO_RS08895	NUDIX hydrolase	2013611	2014186	+
Hsero_1783	etf	-1.16825	0.7817	>0.9999	-1.10356	0.8707	>0.9999	-1.28923	0.4007	0.805	74.2687	51.9441	80.4934	27.5424	41.587	56.3105	HSERO_RS08900	electron transfer flavoprotein-ubiquinone oxidoreductase	2014263	2015939	-
Hsero_1784		-1.17158	0.7509	>0.9999	1.54043	0.5359	>0.9999	1.31484	0.6374	0.9173	111.344	70.3383	47.2577	107.817	167.204	71.678	HSERO_RS08905	acyl-CoA thioesterase	2016364	2016789	+
Hsero_1785	livK	-1.06649	0.8612	>0.9999	1.56129	0.2888	>0.9999	1.46395	0.2343	0.805	263.957	198.897	282.11	151.888	393.653	283.944	HSERO_RS08910	amino acid ABC transporter substrate-binding protein	2016948	2018099	+
Hsero_1786	livH	1.46549	0.3726	>0.9999	-1.45201	0.5551	>0.9999	1.00928	0.9894	>0.9999	7.66649	12.9726	18.4	11.8463	16.2609	4.56976	HSERO_RS08915	branched-chain amino acid ABC transporter permease	2018270	2019160	+
Hsero_1787	livG	-1.70238	0.4684	>0.9999	2.33159	0.5043	>0.9999	1.36961	0.7634	0.9804	55.298	20.3099	23.8795	20.5336	88.3758	15.1776	HSERO_RS08920	ABC transporter	2019165	2021132	+
Hsero_1788	livF	-1.10613	0.8671	>0.9999	-1.24165	0.7033	>0.9999	-1.37343	0.518	0.857	549.206	1090.13	1055.41	426.636	691.292	502.317	HSERO_RS08925	ABC transporter ATP-binding protein	2021135	2021863	+
Hsero_1789		-1.82858	0.3884	>0.9999	-1.16354	0.6969	>0.9999	-2.12763	0.3106	0.805	11.2421	25.3639	12.7808	7.23806	7.15348	10.0516	HSERO_RS08930	alpha/beta hydrolase	2022066	2022857	+
Hsero_1790		2.22348	0.5677	>0.9999	-3.28381	0.4859	>0.9999	-1.47688	0.3754	0.805	190.802	219.632	826.349	86.2421	195.742	82.165	NA	NA	2023160	2023675	+
Hsero_1791	trnK	-1.4733	0.5296	>0.9999	-1.3727	0.7389	>0.9999	-2.0224	0.4208	0.805	242.439	125.349	72.7333	176.902	19.2833	162.574	NA	NA	2023740	2023815	-
Hsero_1792	trnK	-1.50235	0.4326	>0.9999	-2.40579	0.2386	>0.9999	-3.61433	0.1242	0.7527	1929.41	1116.75	685.224	1342.38	282.822	559.978	NA	NA	2023890	2023965	-
Hsero_1793	speE	-2.5217	0.2437	>0.9999	-5.16914	0.4497	>0.9999	-13.035	0.0337	0.5914	18.9848	26.0054	16.4443	1.39692	3.45148	0	HSERO_RS08950	spermidine synthase	2024158	2024985	-
Hsero_1794	nlpA	-1.08729	0.9446	>0.9999	-2.20328	0.1589	>0.9999	-2.39559	0.6199	0.9076	0	19.9447	11.3385	7.00503	3.46159	4.86401	HSERO_RS08955	MetQ/NlpA family ABC transporter substrate-binding protein	2025165	2025989	+
Hsero_1795		2.501	0.4248	>0.9999	-12.227	0.2454	>0.9999	-4.88886	0.3202	0.805	7.38556	27.0773	67.1712	19.0203	7.04925	0	HSERO_RS08960	DNA-deoxyinosine glycosylase	2026216	2026770	-
Hsero_1796	fabG	-3.51254	0.2004	>0.9999	4.18711	0.1526	>0.9999	1.19205	0.755	0.9766	32.08	14.8045	8.84139	4.50637	37.1143	18.7743	HSERO_RS08965	short chain dehydrogenase	2027044	2027799	+
Hsero_1797		-1.32913	0.6727	>0.9999	1.18234	0.8393	>0.9999	-1.12416	0.8998	>0.9999	12.9276	38.8888	21.2289	17.7562	38.3878	7.70573	HSERO_RS08970	DUF962 domain-containing protein	2027881	2028327	+
Hsero_1798		1.25846	0.6889	>0.9999	-1.85407	0.3877	>0.9999	-1.47329	0.6154	0.906	82.7109	34.9891	96.6433	51.477	61.4014	18.488	NA	NA	2028321	2028929	-
Hsero_1799		1.48857	0.7225	>0.9999	-2.77971	0.5049	>0.9999	-1.86738	0.1821	0.805	21.1483	13.9165	46.7498	5.44639	11.214	7.5635	HSERO_RS08980	N-acetyltransferase	2028992	2029582	-
Hsero_1800		-2.06362	0.4539	>0.9999	6.29369	0.081	>0.9999	3.04984	0.0922	0.7267	7.69116	4.33811	5.82922	0	14.6819	22.0054	HSERO_RS08985	FUSC family protein	2029560	2030084	-
Hsero_1801	htpG	-1.79871	0.5163	>0.9999	-1.12494	0.7711	>0.9999	-2.02344	0.4553	0.8207	7.92434	26.8178	12.5124	6.80261	10.0847	7.08518	HSERO_RS08990	molecular chaperone HtpG	2030236	2032146	-
Hsero_1802		-1.18033	0.7312	>0.9999	-1.85447	0.4084	>0.9999	-2.18889	0.064	0.6601	179.923	229.403	248.667	98.1236	109.676	77.3256	HSERO_RS08995	TolC family protein	2032590	2034233	+
Hsero_1803		1.49241	0.5647	>0.9999	-4.871	0.231	>0.9999	-3.26385	0.0681	0.6601	65.8368	45.2072	121.492	44.2309	14.5714	19.451	HSERO_RS09000	hypothetical protein	2034245	2035018	+
Hsero_1804		-1.38156	0.5084	>0.9999	-1.82709	0.5366	>0.9999	-2.52423	0.18	0.805	47.8255	55.9489	55.0424	20.0716	5.63552	35.4757	HSERO_RS09005	HlyD family type I secretion periplasmic adaptor subunit	2035015	2036388	+
Hsero_1805		1.12771	0.2792	>0.9999	-1.90516	0.1594	>0.9999	-1.6894	0.2263	0.805	35.9362	32.9377	41.4221	36.2478	12.386	28.3821	HSERO_RS09010	hypothetical protein	2036513	2038174	+
Hsero_1806		1.61389	0.4372	>0.9999	-1.42459	0.5854	>0.9999	1.13288	0.8801	>0.9999	13.1788	37.1667	29.9651	51.2868	13.0446	43.9906	HSERO_RS09015	bacteriocin ABC transporter permease	2038211	2039914	+
Hsero_1807		-1.14811	0.3435	>0.9999	-1.65447	0.2692	>0.9999	-1.89951	0.1893	0.805	32.074	26.559	24.1799	26.8893	8.90179	21.9657	HSERO_RS09020	calcium-binding protein	2040027	2047997	+
Hsero_1808	aro8	1.54428	0.3463	>0.9999	-1.02642	0.9427	>0.9999	1.50453	0.5054	0.8491	4.91142	12.0043	11.7877	14.335	16.6676	8.78263	HSERO_RS09025	PLP-dependent aminotransferase family protein	2048027	2049529	-
Hsero_1809	ilvA	1.5653	0.7373	>0.9999	1.80659	0.4244	>0.9999	2.82786	0.1598	0.805	2.21978	18.7806	29.442	3.43001	26.8369	32.5493	HSERO_RS09030	threonine dehydratase	2049691	2050746	+
Hsero_1810	rhtB	-2.16508	0.3702	>0.9999	2.05225	0.6901	>0.9999	-1.05498	0.9613	>0.9999	13.9402	11.7942	11.8861	0	24.3934	0	HSERO_RS09035	LysE family translocator	2050743	2051342	+
Hsero_1811		-1.06359	0.9603	>0.9999	-1.13853	0.8641	>0.9999	-1.21093	0.8889	>0.9999	0	9.81976	2.82751	6.40513	6.33029	1.77899	HSERO_RS09040	EamA/RhaT family transporter	2051384	2052304	+
Hsero_1812	tdcF	-1.27773	0.7111	>0.9999	-12.6431	0.2787	>0.9999	-16.1544	0.0299	0.5897	42.3072	31.0218	46.4945	10.8955	0	4.53925	HSERO_RS09045	RidA family protein	2052477	2052935	+
Hsero_1813		1.5178	0.5234	>0.9999	-3.40866	0.2951	>0.9999	-2.24579	0.2589	0.805	15.9659	15.7594	34.7896	13.3632	12.6991	1.42752	HSERO_RS09050	PLP-dependent aminotransferase family protein	2053026	2054222	+
Hsero_1814		-1.75409	0.147	>0.9999	-1.7977E+308	0.0024	0.5931	-1.7977E+308	0.0322	0.5897	47.3442	32.6381	23.9218	21.6759	0	0	HSERO_RS09055	hypothetical protein	2054244	2054573	+
Hsero_1815		-3.15723	0.2088	>0.9999	1.24965	0.8617	>0.9999	-2.52649	0.3801	0.805	43.9377	20.2766	12.1094	8.2294	25.4164	0	HSERO_RS09060	N-acetyltransferase	2054690	2055187	-
Hsero_1816		-2.14123	0.4401	>0.9999	-1.11363	0.9308	>0.9999	-2.38454	0.2234	0.805	96.3241	51.3121	68.9493	0	40.8613	21.0525	HSERO_RS09065	DUF1778 domain-containing protein	2055138	2055458	-
Hsero_1817		1.78074	0.704	>0.9999	-1.7977E+308	0.4226	>0.9999	-1.7977E+308	0.0036	0.3174	2.20399	2.48627	8.35215	0	0	0	HSERO_RS09070	MBL fold metallo-hydrolase	2055669	2056733	-
Hsero_1818		1.7977E+308	0.4226	>0.9999	-1.7977E+308	0.4226	>0.9999	1			0	0	12.6641	0	0	0	HSERO_RS09080	tautomerase family protein	2056889	2057272	-
Hsero_1819		-1.96419	0.5767	>0.9999	-1.5539	0.636	>0.9999	-3.05215	0.4946	0.8417	2.66544	18.0409	5.05041	5.49151	6.78418	0	HSERO_RS09085	LysR family transcriptional regulator	2057430	2058275	+
Hsero_1820		5.3749	0.5075	>0.9999	-1.7977E+308	0.4226	>0.9999	-1.7977E+308	0.4226	0.805	0	2.17807	11.7069	0	0	0	HSERO_RS09090	hypothetical protein	2058296	2058817	-
Hsero_1821		1			1			1			0	0	0	0	0	0	HSERO_RS09095	hypothetical protein	2058823	2059338	-
Hsero_1822		-1.7977E+308	0.4226	>0.9999	1			-1.7977E+308	0.4226	0.805	0	11.7502	0	0	0	0	NA	NA	2059352	2059954	-
Hsero_1823		-4.14746	0.3857	>0.9999	1.37441	0.6202	>0.9999	-3.01763	0.4377	0.8141	124.572	23.4212	11.2399	24.4431	15.0984	33.9446	NA	NA	2059953	2060222	+
Hsero_1824	ibpA	1.14407	0.8666	>0.9999	1.87532	0.3382	>0.9999	2.14549	0.1652	0.805	25.6176	50.5725	69.5735	17.593	97.8044	65.6604	HSERO_RS09100	heat-shock protein Hsp20	2060364	2060816	+
Hsero_1825		-1.09658	0.9259	>0.9999	-1.78253	0.4535	>0.9999	-1.95468	0.6506	0.9248	58.7989	5.52747	33.4233	25.2378	3.11786	29.791	HSERO_RS09105	zinc transporter	2061064	2061432	+
Hsero_1826		-5.74097	0.5013	>0.9999	2.83127	0.604	>0.9999	-2.02771	0.694	0.9448	0	81.0291	14.1142	0	0	39.961	NA	NA	2061563	2061886	+
Hsero_1827		1.605	0.4786	>0.9999	-3.22268	0.2172	>0.9999	-2.0079	0.4282	0.8082	2.18989	0.882274	3.31949	1.61134	1.19439	0.335656	HSERO_RS09110	hypothetical protein	2062020	2070731	+
Hsero_1828		-4.22963	0.0997	>0.9999	3.24909	0.561	>0.9999	-1.30179	0.8017	>0.9999	12.4051	20.9908	4.70098	3.19473	25.6539	0	NA	NA	2070806	2071504	+
Hsero_1829		1.30085	0.7269	>0.9999	-2.91234	0.3619	>0.9999	-2.2388	0.1316	0.7661	18.2986	12.1977	8.82557	30.8455	5.29255	8.32918	HSERO_RS09125	RND transporter	2071679	2073154	+
Hsero_1830		-3.76404	0.4845	>0.9999	-5.83395	0.1897	>0.9999	-21.9592	0.3818	0.805	2.17307	28.1909	2.47049	5.59638	1.38275	0	HSERO_RS09130	glycoside hydrolase family 43	2073151	2074233	+
Hsero_1831	yhiH	1.34079	0.6962	>0.9999	-16.5657	0.0793	>0.9999	-12.3552	0.3008	0.805	10.3192	2.11651	6.0435	10.6301	0	1.00652	HSERO_RS09135	ABC transporter ATP-binding protein/permease	2074230	2077001	+
Hsero_1832	yhhJ	1.56346	0.6137	>0.9999	-4.03509	0.3695	>0.9999	-2.58088	0.2623	0.805	4.19887	3.55248	2.38678	9.73213	0	3.00338	HSERO_RS09140	ABC-2 transporter permease	2077003	2078130	+
Hsero_1833	parC	-1.21081	0.8521	>0.9999	-1.36914	0.6251	>0.9999	-1.65777	0.6515	0.9248	37.6763	5.62523	10.0783	25.6842	9.87157	16.2488	HSERO_RS09145	DNA topoisomerase IV subunit A	2078428	2080743	-
Hsero_1834		3.02879	0.2041	>0.9999	-2.58809	0.2319	>0.9999	1.17028	0.4555	0.8207	26.3299	33.0024	57.65	122.055	39.0927	30.3426	HSERO_RS09150	lytic transglycosylase domain-containing protein	2080779	2081531	-
Hsero_1835	parE	-1.89209	0.3637	>0.9999	-1.10147	0.8864	>0.9999	-2.08408	0.2998	0.805	50.9465	25.8622	29.4424	11.1524	11.3462	25.5088	HSERO_RS09155	type IIA DNA topoisomerase subunit B	2081665	2083653	-
Hsero_1836		1.14074	0.8495	>0.9999	-1.29046	0.7464	>0.9999	-1.13124	0.901	>0.9999	3.59053	1.0126	3.40163	1.84936	3.42704	0.642061	HSERO_RS09160	amidase	2083907	2085259	-
Hsero_1837		1.7977E+308	0.4226	>0.9999	-1.7977E+308	0.4226	>0.9999	1			0	0	1.20336	0	0	0	HSERO_RS09165	DUF2848 domain-containing protein	2085378	2086055	-
Hsero_1838		-6.99138	0.0268	>0.9999	3.35823	0.5703	>0.9999	-2.08186	0.3924	0.805	7.36604	7.27077	2.09355	0	7.03063	0	HSERO_RS09170	MFS transporter	2086252	2087565	-
Hsero_1839		-5.54804	0.07	>0.9999	-1.7977E+308	0.4226	>0.9999	-1.7977E+308	0.0194	0.5354	14.7256	11.0744	4.65029	0	0	0	HSERO_RS09175	LysR family transcriptional regulator	2087868	2088803	-
Hsero_1840		1.47488	0.7471	>0.9999	-1.7977E+308	0.3647	>0.9999	-1.7977E+308	0.04	0.6204	14.1286	9.29726	32.1247	2.42573	0	0	HSERO_RS09180	MurR/RpiR family transcriptional regulator	2089197	2090180	+
Hsero_1841		2.80811	0.4876	>0.9999	-1.7977E+308	0.2766	>0.9999	-1.7977E+308	0.4226	0.805	0	2.64965	6.23069	1.2098	0	0	HSERO_RS09185	isoaspartyl peptidase/L-asparaginase	2090177	2091163	+
Hsero_1842		-2.57105	0.2876	>0.9999	-1.54256	0.769	>0.9999	-3.96598	0.0713	0.6638	21.718	15.3122	14.4028	0	6.90969	2.42727	HSERO_RS09190	ABC transporter ATP-binding protein	2091189	2093042	+
Hsero_1843	ddpA	-2.01549	0.3792	>0.9999	-1.97793	0.5895	>0.9999	-3.9865	0.1719	0.805	20.4541	38.1604	4.76996	24.312	13.0151	1.68813	HSERO_RS09195	glutathione ABC transporter substrate-binding protein GsiB	2093168	2094739	+
Hsero_1844	dppB	1.73193	0.5692	>0.9999	-1.7977E+308	0.2031	>0.9999	-1.7977E+308	0.2161	0.805	4.97421	1.40282	8.48253	2.56205	0	0	HSERO_RS09200	glutathione ABC transporter permease GsiC	2094884	2095804	+
Hsero_1845	dppC	-15.833	0.4485	>0.9999	-1.7977E+308	0.4226	>0.9999	-1.7977E+308	0.4226	0.805	29.5292	0	1.86504	0	0	0	HSERO_RS09205	glutathione ABC transporter permease GsiD	2095813	2096745	+
Hsero_1846	dmpA	-1.7977E+308	0.2571	>0.9999	1.7977E+308	0.4226	>0.9999	-8.66292	0.3053	0.805	2.2741	10.2614	0	0	1.44703	0	HSERO_RS09210	S58 family peptidase	2096750	2097775	+
Hsero_1847	dppA	-5.23216	0.1665	>0.9999	-1.7977E+308	0.4226	>0.9999	-1.7977E+308	0.0926	0.7267	5.34621	10.5541	3.03896	0	0	0	HSERO_RS09215	D-aminopeptidase	2097800	2098642	+
Hsero_1848		4.334	0.0826	>0.9999	2.49591	0.6099	>0.9999	10.8173	0.4615	0.8256	4.17372	0	9.48994	8.59899	45.1483	0	HSERO_RS09220	DUF2384 domain-containing protein	2098744	2099211	+
Hsero_1849		-1.34538	0.4867	>0.9999	-1.12811	0.8988	>0.9999	-1.51774	0.6224	0.9088	37.3956	58.5903	45.663	25.6816	5.28782	57.9549	HSERO_RS09225	hypothetical protein	2099208	2099678	+
Hsero_1850		1.22616	0.6563	>0.9999	-1.73095	0.2041	>0.9999	-1.41168	0.4851	0.8379	12.7424	25.874	28.9729	18.377	14.5947	12.7602	HSERO_RS09230	ketopantoate reductase family protein	2099703	2100596	-
Hsero_1851	marR	-1.73254	0.2427	>0.9999	-1.29926	0.7377	>0.9999	-2.25102	0.165	0.805	303.232	256.551	229.823	93.2769	192.949	55.7303	HSERO_RS09235	MarR family transcriptional regulator	2100760	2101221	+
Hsero_1852		-1.08095	0.9194	>0.9999	-2.73075	0.385	>0.9999	-2.95181	0.2308	0.805	9.11871	20.5732	21.5974	5.87093	4.35175	5.70715	HSERO_RS09240	alpha/beta hydrolase	2101584	2102606	+
Hsero_1853		-1.2337	0.6561	>0.9999	-4.5854	0.0821	>0.9999	-5.65703	0.1176	0.7484	60.9585	115.816	88.7548	54.5328	16.332	14.9167	HSERO_RS09245	carboxylesterase	2102871	2103539	-
Hsero_1854		-2.17548	0.1689	>0.9999	-3.43438	0.3284	>0.9999	-7.47144	0.0014	0.3174	54.921	58.3106	40.401	11.648	8.22277	6.93248	HSERO_RS09250	hypothetical protein	2103704	2104366	+
Hsero_1855	mog	-1.76709	0.6139	>0.9999	-1.27459	0.7851	>0.9999	-2.25232	0.4955	0.8419	167.955	35.9985	92.9252	22.492	64.1227	26.4297	HSERO_RS09255	molybdopterin adenylyltransferase	2104379	2105008	-
Hsero_1856		1.6038	0.1706	>0.9999	-1.02365	0.979	>0.9999	1.56674	0.686	0.9393	34.5912	35.1193	45.8798	65.922	96.8471	12.3712	HSERO_RS09260	DUF615 domain-containing protein	2104998	2105603	-
Hsero_1857	pmbA	-1.36944	0.5763	>0.9999	-1.23047	0.7378	>0.9999	-1.68506	0.4062	0.805	64.134	121.585	92.49	43.1268	77.0839	33.1312	HSERO_RS09265	metalloprotease PmbA	2105679	2107043	+
Hsero_1858		-1.64166	0.6745	>0.9999	1.41399	0.8333	>0.9999	-1.16101	0.9031	>0.9999	36.2607	11.3625	29.0092	0	41.0188	0	HSERO_RS09270	N-acetyltransferase	2107119	2107610	+
Hsero_1859		1.74407	0.4404	>0.9999	-1.664	0.4721	>0.9999	1.04812	0.9585	>0.9999	3.09955	11.3637	16.4443	8.78062	11.8337	3.32559	HSERO_RS09275	MFS transporter	2107691	2109289	+
Hsero_1860	phrB	-4.49933	0.1099	>0.9999	2.45131	0.5872	>0.9999	-1.83548	0.4459	0.8193	13.237	9.33273	5.01624	0	1.05286	11.2435	HSERO_RS09280	deoxyribodipyrimidine photo-lyase	2109364	2110848	-
Hsero_1861	trnL	1.18091	0.4901	>0.9999	1.49559	0.6191	>0.9999	1.76615	0.522	0.8572	655.436	833.183	745.143	1012.78	578.905	2050.22	NA	NA	2111374	2111458	-
Hsero_1862	vacB	-1.39886	0.4333	>0.9999	-1.06727	0.8879	>0.9999	-1.49296	0.4562	0.8207	155.803	91.3475	104.878	71.8015	113.488	52.0556	HSERO_RS09290	ribonuclease R	2111696	2114215	+
Hsero_1863	spoU	-1.31003	0.4589	>0.9999	-1.20244	0.6928	>0.9999	-1.57524	0.4071	0.805	216.98	134.121	153.188	114.821	156.98	65.9078	HSERO_RS09295	23S rRNA (guanosine(2251)-2'-O)-methyltransferase RlmB	2114326	2115063	+
Hsero_1864	cysE	-1.14769	0.823	>0.9999	-2.1854	0.2782	>0.9999	-2.50815	0.42	0.805	35.1066	11.5508	21.0644	19.5891	1.86156	16.7408	HSERO_RS09300	serine O-acetyltransferase	2115188	2115940	+
Hsero_1865		1.63642	0.2366	>0.9999	-1.85735	0.0434	>0.9999	-1.13501	0.7675	0.984	8.43159	17.4377	19.1712	23.1618	10.7302	12.062	HSERO_RS09305	UDP-2,3-diacylglucosamine diphosphatase	2115996	2116787	-
Hsero_1866	ppiB2	4.41801	0.0398	>0.9999	-1.59101	0.5639	>0.9999	2.77686	0.55	0.8702	4.04651	22.8239	58.2711	60.4425	5.14967	69.4656	HSERO_RS09310	cyclophilin	2116818	2117306	-
Hsero_1867	ppiB1	1.08916	0.4507	>0.9999	-1.34731	0.5263	>0.9999	-1.23702	0.647	0.9241	32.5876	30.6344	31.5592	37.2995	36.8636	14.2446	HSERO_RS09315	peptidyl-prolyl cis-trans isomerase	2117436	2118005	-
Hsero_1868		-1.66707	0.5176	>0.9999	2.45444	0.2761	>0.9999	1.47231	0.4027	0.805	25.889	15.7256	21.8856	3.07721	22.8094	38.4604	HSERO_RS09320	hypothetical protein	2118002	2119201	-
Hsero_1869		-1.32107	0.5273	>0.9999	-1.7512	0.4139	>0.9999	-2.31346	0.0497	0.6335	335.485	275.631	324.511	138.08	105.274	158.882	NA	NA	2119256	2120875	-
Hsero_1870	cysS	1.53528	0.3487	>0.9999	-1.96347	0.1299	>0.9999	-1.2789	0.5898	0.8938	45.5334	90.8768	84.9485	124.48	59.0611	47.6013	HSERO_RS09330	cysteine--tRNA ligase	2121108	2122499	+
Hsero_1871	alkA	1.4465	0.4851	>0.9999	1.36283	0.7652	>0.9999	1.97134	0.6024	0.9001	19.4515	53.0283	61.4271	43.4149	16.5029	126.379	HSERO_RS09335	DNA-3-methyladenine glycosylase 2 family protein	2122501	2123160	+
Hsero_1872	accA	-1.40146	0.6064	>0.9999	-1.80531	0.0754	>0.9999	-2.53007	0.336	0.805	122.759	43.9413	58.1503	60.7972	40.5586	25.3291	HSERO_RS09340	acetyl-CoA carboxylase carboxyltransferase subunit alpha	2123321	2124301	+
Hsero_1873	mesJ	-2.382	0.1208	>0.9999	-2.90407	0.0143	0.965	-6.9175	0.0611	0.6601	16.1887	25.3639	8.17971	9.26471	3.43367	2.57322	HSERO_RS09345	tRNA lysidine(34) synthetase TilS	2124450	2125799	+
Hsero_1874		1.0072	0.9946	>0.9999	-1.68936	0.6923	>0.9999	-1.67728	0.597	0.8972	4004.96	12003.7	14449.6	1674.39	8081.44	1462.99	HSERO_RS09350	hypothetical protein	2126120	2126407	-
Hsero_1875		-2.39592	0.4256	>0.9999	3.38405	0.427	>0.9999	1.41242	0.7454	0.9737	644.667	198.901	283.973	68.1121	1006.24	185.236	HSERO_RS09355	hypothetical protein	2126508	2126813	-
Hsero_1876	rhtB	-2.15372	0.4346	>0.9999	-11.0176	0.1264	>0.9999	-23.7289	0.2126	0.805	12.9677	42.057	17.1996	8.34902	0	2.31889	HSERO_RS09360	lysine transporter LysE	2127074	2127733	+
Hsero_1877	psiF	-2.29016	0.1146	>0.9999	-1.47787	0.5884	>0.9999	-3.38455	0.1466	0.7981	211.892	323.948	116.22	117.755	138.377	19.9424	HSERO_RS09365	phosphate starvation-inducible protein PsiF	2127806	2128105	-
Hsero_1878		1.7977E+308	0.4226	>0.9999	-1.7977E+308	0.4226	>0.9999	1			0	0	7.0554	0	0	0	HSERO_RS09370	DUF1311 domain-containing protein	2128190	2128588	-
Hsero_1879		-1.23868	0.6737	>0.9999	-1.79244	0.5288	>0.9999	-2.22026	0.2388	0.805	8.26394	11.0703	11.3523	4.25648	7.23034	1.47776	HSERO_RS09380	ABC transporter permease	2129190	2131688	+
Hsero_1880		4.30243	0.2431	>0.9999	-4.70384	0.263	>0.9999	-1.0933	0.937	>0.9999	9.26261	5.22447	45.6316	16.698	0	13.2508	HSERO_RS09385	oxygen-binding protein	2131770	2132171	+
Hsero_1881		-1.08398	0.8469	>0.9999	-3.75974	0.0771	>0.9999	-4.07548	0.1871	0.805	17.7809	36.1048	22.236	27.4751	11.3142	1.90776	HSERO_RS09390	DNA recombination protein RmuC	2132293	2133660	+
Hsero_1882	moeA	-1.11454	0.8652	>0.9999	-2.32192	0.2045	>0.9999	-2.58788	0.4021	0.805	16.8745	53.9346	35.5261	28.006	22.6679	4.69391	HSERO_RS09395	molybdopterin molybdenumtransferase MoeA	2134055	2135341	-
Hsero_1883	mobA	1.03385	0.9746	>0.9999	-1.18098	0.9004	>0.9999	-1.14231	0.9187	>0.9999	16.8564	3.80306	17.8859	3.47287	0	18.0856	HSERO_RS09400	molybdenum cofactor guanylyltransferase MobA	2135338	2135964	-
Hsero_1884	moaA	-2.26116	0.1184	>0.9999	1.68062	0.6001	>0.9999	-1.34543	0.672	0.9323	66.5742	44.3777	28.2867	20.7819	68.0357	14.4301	HSERO_RS09405	GTP 3',8-cyclase MoaA	2135978	2137159	-
Hsero_1885	rne	1.06875	0.8091	>0.9999	1.14374	0.8688	>0.9999	1.22238	0.8163	>0.9999	43.6018	27.8412	33.9816	42.3733	14.6573	72.673	HSERO_RS09410	ribonuclease E/G	2137391	2140579	-
Hsero_1886	rluC	-1.34427	0.5714	>0.9999	-1.46555	0.411	>0.9999	-1.97011	0.2701	0.805	140.722	73.1714	102.488	56.6258	62.9596	45.6096	HSERO_RS09415	RluA family pseudouridine synthase	2141381	2142448	+
Hsero_1887	gph	-1.7502	0.6661	>0.9999	-1.44166	0.7034	>0.9999	-2.52319	0.5132	0.8533	81.0479	10.9714	44.2275	8.34902	14.44	22.0294	HSERO_RS09420	haloacid dehalogenase	2142567	2143226	+
Hsero_1888		1.03868	0.8141	>0.9999	-1.12854	0.8323	>0.9999	-1.08652	0.8893	>0.9999	121.219	92.9864	117.598	104.893	46.2799	150.869	HSERO_RS09425	(2Fe-2S)-binding protein	2143236	2143610	+
Hsero_1889		1.95305	0.3258	>0.9999	-2.34066	0.3395	>0.9999	-1.19847	0.8088	>0.9999	20.3672	31.9108	69.4645	32.6371	7.19993	36.4208	HSERO_RS09430	S49 family peptidase	2143659	2144690	+
Hsero_1890		-1.81922	0.6757	>0.9999	-1.20962	0.8876	>0.9999	-2.20055	0.6055	0.9007	2.88917	27.7032	15.3281	1.48811	12.8688	1.03329	HSERO_RS09435	S-adenosylmethionine-dependent methyltransferase	2144799	2145563	-
Hsero_1891	ppx	2.4027	0.4462	>0.9999	4.539	0.2707	>0.9999	10.9058	0.2102	0.805	5.04472	4.74235	4.46069	19.0547	26.75	79.9862	HSERO_RS09440	Ppx/GppA family phosphatase	2145766	2147223	+
Hsero_1892		-1.84136	0.1705	>0.9999	18.0078	0.0224	0.965	9.77964	0.0243	0.5696	13.5452	11.46	4.27752	9.30222	104.864	139.678	HSERO_RS09445	Fe(3+) ABC transporter substrate-binding protein	2147508	2148542	+
Hsero_1893		-1.45588	0.5587	>0.9999	1.53619	0.4907	>0.9999	1.05516	0.6736	0.9328	31.8634	25.835	32.4511	7.18015	31.6797	29.2014	HSERO_RS09450	N-acetyltransferase	2148638	2149837	-
Hsero_1894	nadE	-1.15203	0.82	>0.9999	-1.11459	0.8845	>0.9999	-1.28404	0.7113	0.9567	35.8075	73.1263	67.8473	26.7109	63.64	21.1966	HSERO_RS09455	NAD(+) synthase	2149901	2151958	+
Hsero_1895	glnB	-1.53424	0.2834	>0.9999	-1.12786	0.8382	>0.9999	-1.73041	0.4007	0.805	946.591	580.594	499.85	495.55	684.61	197.944	HSERO_RS09460	P-II family nitrogen regulator	2152135	2152473	+
Hsero_1896	exaC	-2.10393	0.2868	>0.9999	3.87597	0.4634	>0.9999	1.84226	0.626	0.9122	2136.8	1953.6	1712.21	231.968	6787	748.565	HSERO_RS09465	aldehyde dehydrogenase family protein	2152739	2154259	+
Hsero_1897		-1.32399	0.7343	>0.9999	2.41596	0.537	>0.9999	1.82475	0.611	0.9022	284.979	554.55	543.572	90.5164	1329.79	202.142	HSERO_RS09470	DUF779 domain-containing protein	2154353	2154739	+
Hsero_1898		-1.49862	0.6078	>0.9999	1.02534	0.9831	>0.9999	-1.46159	0.6142	0.905	101.361	154.574	150.8	19.9807	150.493	24.6148	HSERO_RS09475	sigma-54-dependent Fis family transcriptional regulator	2154720	2156747	-
Hsero_1899	splB	1.03458	0.9792	>0.9999	5.51709	0.505	>0.9999	5.70785	0.498	0.8437	3.835	1.08154	5.08654	0	28.0629	0	HSERO_RS09480	radical SAM protein	2156935	2158188	+
Hsero_1900		-1.23146	0.7808	>0.9999	-1.69325	0.6284	>0.9999	-2.08517	0.1511	0.803	87.2274	61.955	102.839	18.304	47.2809	24.2637	HSERO_RS09485	DNA mismatch repair protein MutS	2158222	2158884	-
Hsero_1901		1			1			1			0	0	0	0	0	0	NA	NA	2159112	2159393	-
Hsero_1902	trxB	-1.23526	0.835	>0.9999	1.15797	0.8503	>0.9999	-1.06675	0.9397	>0.9999	31.3264	6.79587	24.6558	6.20584	24.5333	11.2036	HSERO_RS09495	thioredoxin-disulfide reductase	2159396	2160352	-
Hsero_1903	ftsK2	-1.30562	0.5003	>0.9999	-1.33934	0.7255	>0.9999	-1.74867	0.4039	0.805	54.8181	66.1677	62.7363	29.9291	58.6006	10.5868	HSERO_RS09500	DNA translocase FtsK	2160712	2163054	+
Hsero_1904	lolA	-1.19653	0.5935	>0.9999	1.02842	0.8948	>0.9999	-1.16346	0.6411	0.9207	91.5114	56.7775	70.5135	53.4191	71.8165	55.6381	HSERO_RS09505	outer membrane lipoprotein chaperone LolA	2163114	2163827	+
Hsero_1905	fdx	1.91456	0.6423	>0.9999	-2.68366	0.543	>0.9999	-1.40171	0.5702	0.8837	36.2084	81.6917	209.741	15.9855	52.6623	31.4491	HSERO_RS09510	ferredoxin family protein	2163912	2164250	-
Hsero_1906		1.0284	0.94	>0.9999	-2.51416	0.1341	>0.9999	-2.44474	0.2912	0.805	16.6727	8.35915	13.3385	12.4043	8.25145	1.98762	HSERO_RS09515	replication-associated recombination protein A	2164488	2165792	+
Hsero_1907		-1.7977E+308	0.0036	>0.9999	1			-1.7977E+308	0.0036	0.3174	3.31122	3.73531	0	0	0	0	HSERO_RS09520	hypothetical protein	2165796	2166437	-
Hsero_1908		11.5779	0.1666	>0.9999	-1.06677	0.9018	>0.9999	10.8533	0.0419	0.6204	0	1.36983	4.60168	11.2581	6.1814	8.68573	HSERO_RS09525	LysR family transcriptional regulator	2166535	2167482	+
Hsero_1909		1.32634	0.8624	>0.9999	1.48304	0.8124	>0.9999	1.96703	0.704	0.951	5.72494	0	7.59325	0	0	11.2611	HSERO_RS09530	hypothetical protein	2167489	2168262	-
Hsero_1910	serS	-1.20766	0.6863	>0.9999	-1.46677	0.3139	>0.9999	-1.77135	0.3463	0.805	96.5236	48.1611	71.0461	48.76	31.8906	49.7897	HSERO_RS09535	serine--tRNA ligase	2168302	2169603	+
Hsero_1911		1.53051	0.6488	>0.9999	1.69641	0.6722	>0.9999	2.59638	0.5731	0.8863	8.35161	0	6.32978	6.45246	1.77141	19.9126	HSERO_RS09540	GGDEF domain-containing protein	2169717	2171519	-
Hsero_1912	trnS	1.26494	0.0871	>0.9999	-1.27768	0.371	>0.9999	-1.01007	0.9704	>0.9999	209152	233748	266231	294010	167887	270595	NA	NA	2171862	2171951	+
Hsero_1913		-1.12287	0.8943	>0.9999	-1.80455	0.6812	>0.9999	-2.02628	0.44	0.8153	31.3264	19.2756	39.9308	5.13392	24.4636	0.509255	HSERO_RS09550	sensor domain-containing diguanylate cyclase	2172259	2174016	+
Hsero_1914		-2.08493	0.3725	>0.9999	1.25119	0.7207	>0.9999	-1.66636	0.4913	0.8417	13.6781	33.4315	15.5502	7.04512	8.7035	19.5674	HSERO_RS09555	LacI family DNA-binding transcriptional regulator	2174025	2175047	-
Hsero_1915		2.01559	0.6959	>0.9999	-1.7977E+308	0.4226	>0.9999	-1.7977E+308	0.4226	0.805	0	7.53625	15.19	0	0	0	HSERO_RS09560	MarR family transcriptional regulator	2175148	2175573	-
Hsero_1916		-1.34314	0.5063	>0.9999	1.34148	0.8083	>0.9999	-1.00124	0.9991	>0.9999	11.9232	22.4172	14.3082	11.259	32.8764	1.42141	HSERO_RS09565	HPP family protein	2175724	2176926	+
Hsero_1917		1.10698	0.8869	>0.9999	-10.1393	0.2429	>0.9999	-9.1594	0.092	0.7267	145.389	82.0049	194.456	57.265	21.7676	3.05865	NA	NA	2177001	2177126	+
Hsero_1918		1.90897	0.373	>0.9999	-2.35278	0.3531	>0.9999	-1.23248	0.8033	>0.9999	38.7999	18.7582	75.6176	34.2592	7.05393	39.647	NA	NA	2177409	2177711	+
Hsero_1919	maf	1.4785	0.6331	>0.9999	-1.26167	0.8352	>0.9999	1.17186	0.8893	>0.9999	22.1525	10.7099	37.177	11.41	36.2465	2.26361	HSERO_RS09575	septum formation protein Maf	2177705	2178385	-
Hsero_1920		-1.23325	0.791	>0.9999	-4.23184	0.2789	>0.9999	-5.21892	0.2278	0.805	3110.2	1130.63	2602.93	835.807	283.445	529.143	HSERO_RS09580	DNA-binding protein	2178528	2179028	+
Hsero_1921	rpmF	-1.15365	0.5915	>0.9999	-1.02423	0.9456	>0.9999	-1.18161	0.6039	0.9007	1899.95	1445.28	1718.61	1181.07	1060.73	1770.35	HSERO_RS09585	50S ribosomal protein L32	2179136	2179318	+
Hsero_1922	plsX	-1.25463	0.5399	>0.9999	-1.91891	0.3028	>0.9999	-2.40753	0.0015	0.3174	253.459	248.363	269.427	130.548	109.341	99.0976	HSERO_RS09590	phosphate acyltransferase PlsX	2179539	2180636	+
Hsero_1923	fabH	1.1133	0.6994	>0.9999	-1.53435	0.1348	>0.9999	-1.3782	0.3874	0.805	61.0693	96.712	97.0207	78.6369	65.7614	48.722	HSERO_RS09595	ketoacyl-ACP synthase III	2180654	2181640	+
Hsero_1924	fabD	1.66986	0.3085	>0.9999	-2.72624	0.1161	>0.9999	-1.63261	0.3442	0.805	41.833	22.2074	41.0309	65.9078	17.2239	22.0018	HSERO_RS09600	[acyl-carrier-protein] S-malonyltransferase	2181714	2182646	+
Hsero_1925	fabG	-1.48319	0.3705	>0.9999	1.11498	0.7242	>0.9999	-1.33024	0.5076	0.8512	55.411	95.4066	43.1018	58.5828	44.5371	68.8389	HSERO_RS09605	3-oxoacyl-ACP reductase FabG	2182643	2183398	+
Hsero_1926	acpP	-1.57856	0.017	>0.9999	-1.21954	0.7118	>0.9999	-1.92511	0.219	0.805	804.732	732.672	477.847	496.083	193.534	605.071	HSERO_RS09610	acyl carrier protein	2183562	2183801	+
Hsero_1927	fabF1	-1.05917	0.8514	>0.9999	-1.80842	0.2348	>0.9999	-1.91542	0.2527	0.805	558.769	357.698	366.348	498.926	145.173	333.296	HSERO_RS09615	beta-ketoacyl-[acyl-carrier-protein] synthase II	2183835	2185076	+
Hsero_1928	fliK	-1.85519	0.3876	>0.9999	-5.8546	0.2425	>0.9999	-10.8614	0.1057	0.734	314.202	161.519	192.921	63.5049	25.3076	18.4916	HSERO_RS09620	hypothetical protein	2185158	2185658	+
Hsero_1929	rpoE	-1.49639	0.311	>0.9999	-1.08912	0.826	>0.9999	-1.62975	0.2623	0.805	1683.94	1135.85	1156.54	727.851	1086.97	643.224	HSERO_RS09625	RNA polymerase sigma factor RpoE	2185750	2186352	+
Hsero_1930	rseA	-1.51597	0.1732	>0.9999	-1.16699	0.8409	>0.9999	-1.76912	0.3913	0.805	269.811	225.652	197.441	129.387	236.805	43.2567	HSERO_RS09630	sigma-E factor negative regulatory transcription regulator protein	2186432	2187130	+
Hsero_1931	rseB	-1.91349	0.2725	>0.9999	1.01613	0.9846	>0.9999	-1.88311	0.171	0.805	142.037	133.093	115.465	28.3194	103.499	42.605	HSERO_RS09635	transcriptional regulator	2187132	2188148	+
Hsero_1932	degQ	1.29753	0.7184	>0.9999	-1.64968	0.6445	>0.9999	-1.2714	0.7787	0.9899	73.0638	52.45	125.225	37.6327	89.8126	8.90817	HSERO_RS09640	DegQ family serine endoprotease	2188163	2189641	+
Hsero_1933		-1.44472	0.6772	>0.9999	1.47485	0.7713	>0.9999	1.02085	0.9837	>0.9999	73.3697	35.0166	66.3015	8.72083	100.554	10.0923	HSERO_RS09645	glutaredoxin family protein	2189735	2190028	+
Hsero_1934	lepA	-1.04945	0.9062	>0.9999	-3.40051	0.023	0.9686	-3.56868	0.1673	0.805	102.07	50.4735	80.5391	64.8158	22.2425	20.5025	HSERO_RS09650	elongation factor 4	2190206	2191999	+
Hsero_1935	lepB	-1.37792	0.6388	>0.9999	-1.9442	0.4773	>0.9999	-2.67895	0.1709	0.805	207.541	112.83	180.987	51.5168	66.8257	52.7625	HSERO_RS09655	signal peptidase I	2192001	2192915	+
Hsero_1936	rnc	-1.11694	0.7995	>0.9999	-1.02764	0.9466	>0.9999	-1.14781	0.6984	0.9472	57.6837	93.5405	88.3491	47.0424	53.5277	78.2224	HSERO_RS09660	ribonuclease III	2193109	2194068	+
Hsero_1937	era	-2.01579	0.3372	>0.9999	1.5043	0.2987	>0.9999	-1.34002	0.5548	0.8748	103.627	48.7077	51.4248	24.1456	58.0888	55.5917	HSERO_RS09665	GTPase Era	2194065	2194994	+
Hsero_1938	recO	1.00682	0.9824	>0.9999	1.00009	0.9998	>0.9999	1.00692	0.9827	>0.9999	28.9053	28.1609	20.9119	36.5437	36.7855	20.6755	HSERO_RS09670	DNA repair protein RecO	2195098	2195958	+
Hsero_1939	pdxJ	-1.42713	0.6534	>0.9999	2.72449	0.271	>0.9999	1.90907	0.448	0.8193	51.5245	14.5309	27.1187	19.1667	89.2496	36.8546	HSERO_RS09675	pyridoxine 5'-phosphate synthase	2196105	2196878	+
Hsero_1940	acpS	1.20589	0.8202	>0.9999	-1.38395	0.2107	>0.9999	-1.14766	0.8835	>0.9999	4.7016	37.1263	21.3804	29.0596	17.95	18.4963	HSERO_RS09680	holo-ACP synthase	2196889	2197281	+
Hsero_1941		1.30389	0.8138	>0.9999	-2.85708	0.2892	>0.9999	-2.19121	0.651	0.9248	0	24.3114	22.3517	9.34764	8.661	2.43398	HSERO_RS09685	beta-N-acetylhexosaminidase	2197278	2198306	+
Hsero_1942	uvrC	-1.27282	0.5283	>0.9999	1.01271	0.9769	>0.9999	-1.25684	0.3541	0.805	10.7959	12.9398	6.13676	12.5114	11.163	7.72214	HSERO_RS09690	excinuclease ABC subunit UvrC	2198327	2200192	+
Hsero_1943	pgsA	1.24296	0.5184	>0.9999	-4.53617	0.0972	>0.9999	-3.64948	0.0292	0.5897	24.3954	21.6228	35.6584	21.5405	8.87031	3.7392	HSERO_RS09695	CDP-diacylglycerol--glycerol-3-phosphate 3-phosphatidyltransferase	2200315	2200914	+
Hsero_1944	trnG	-1.33569	0.3591	>0.9999	-2.30656	0.1809	>0.9999	-3.08085	0.042	0.6204	1424.33	1754.89	1485.29	894.918	359.955	671.973	NA	NA	2200985	2201060	+
Hsero_1945	trnC	-1.26458	0.4786	>0.9999	-1.43077	0.6461	>0.9999	-1.80933	0.3623	0.805	508.768	453.404	493.569	267.29	84.1708	447.613	NA	NA	2201213	2201286	+
Hsero_1946	trnG	-1.4884	0.8109	>0.9999	-1.7977E+308	0.4226	>0.9999	-1.7977E+308	0.4226	0.805	0	34.1862	22.9684	0	0	0	NA	NA	2201298	2201373	+
Hsero_1947	trnG	-1.04389	0.8895	>0.9999	-1.76529	0.2044	>0.9999	-1.84276	0.2388	0.805	3676.99	2347.45	2430.82	3340.33	1137.71	2131.53	NA	NA	2201428	2201503	+
Hsero_1948		1.7977E+308	0.2766	>0.9999	1.07327	0.9481	>0.9999	1.7977E+308	0.2815	0.805	0	0	11.1383	2.1627	12.023	2.25253	HSERO_RS09720	ABC transporter permease	2201625	2202752	-
Hsero_1949		2.35152	0.6497	>0.9999	-4.16886	0.5368	>0.9999	-1.77284	0.7407	0.9714	0	3.20713	7.54163	0	1.80904	0	HSERO_RS09725	ABC transporter ATP-binding protein/permease	2202754	2205495	-
Hsero_1950		-5.9536	0.4981	>0.9999	-1.7977E+308	0.4226	>0.9999	-1.7977E+308	0.4226	0.805	0	4.92581	0.827366	0	0	0	HSERO_RS09730	glycoside hydrolase family 43	2205492	2206568	-
Hsero_1951	tolC	2.68745	0.6158	>0.9999	2.93845	0.596	>0.9999	7.89693	0.4776	0.8344	0	0.955385	2.56755	0	7.54462	0	HSERO_RS09735	TolC family protein	2206576	2208021	-
Hsero_1952		1.3895	0.8412	>0.9999	1.08747	0.9504	>0.9999	1.51105	0.7564	0.9768	5.94889	0	8.26601	0	7.57068	1.41838	HSERO_RS09740	two-component sensor histidine kinase	2208252	2209457	-
Hsero_1953		-2.45341	0.3353	>0.9999	-1.59245	0.6715	>0.9999	-3.90692	0.1744	0.805	191.004	90.3573	100.401	14.281	41.1661	30.8502	HSERO_RS09745	DNA-binding response regulator	2209454	2210158	-
Hsero_1954		-2.29202	0.2305	>0.9999	-2.59898	0.5143	>0.9999	-5.95691	0.0298	0.5897	168.571	199.776	139.246	21.4624	53.029	8.8061	HSERO_RS09750	8-amino-7-oxononanoate synthase	2210391	2211662	+
Hsero_1955		-1.71528	0.5027	>0.9999	-2.61399	0.4944	>0.9999	-4.48371	0.1639	0.805	62.2907	121.153	90.3518	16.5951	35.5359	5.37739	HSERO_RS09755	GNAT family N-acetyltransferase	2211686	2212783	+
Hsero_1956		-3.33558	0.159	>0.9999	-1.98517	0.7009	>0.9999	-6.62171	0.0445	0.6204	13.3949	10.7932	7.25152	0	3.65284	0	HSERO_RS09760	MFS transporter	2212780	2214036	+
Hsero_1957		-1.31064	0.1065	>0.9999	-1.26395	0.6756	>0.9999	-1.65659	0.3406	0.805	234.908	223.505	193.326	156.436	211.378	65.3433	HSERO_RS09765	chemotaxis protein CheV	2214117	2215091	+
Hsero_1958	cobT	1.11574	0.868	>0.9999	-3.04824	0.1818	>0.9999	-2.73204	0.4672	0.8285	15.8027	3.81999	10.266	11.6278	7.18244	0	HSERO_RS09770	nicotinate-nucleotide--dimethylbenzimidazole phosphoribosyltransferase	2215247	2216281	+
Hsero_1959	cobS	-2.2326	0.6644	>0.9999	-10.596	0.4624	>0.9999	-23.6566	0.4396	0.815	0	23.0131	10.3078	0	0	0.972801	HSERO_RS09775	adenosylcobinamide-GDP ribazoletransferase	2216274	2217098	+
Hsero_1960	gpmB	-1.09517	0.9419	>0.9999	1.39586	0.6955	>0.9999	1.27456	0.7505	0.975	3.28779	20.3988	19.9348	1.69343	12.5523	17.6378	HSERO_RS09780	phosphoglycerate mutase	2217102	2217749	+
Hsero_1961		1.10696	0.9159	>0.9999	-3.04655	0.468	>0.9999	-2.75217	0.4035	0.805	42.441	14.7313	53.1985	10.0892	20.7736	0	HSERO_RS09785	DNA-binding response regulator	2217756	2218409	-
Hsero_1962		-1.54526	0.2977	>0.9999	-2.22252	0.3538	>0.9999	-3.43438	0.0472	0.6284	24.4719	25.6343	22.522	9.90366	3.33679	11.2528	HSERO_RS09790	sensor histidine kinase	2218414	2219808	-
Hsero_1963	cstA	2.55645	0.3813	>0.9999	-1.06085	0.9325	>0.9999	2.40981	0.2336	0.805	44.2157	19.3973	38.6314	123.992	53.1437	100.151	HSERO_RS09795	carbon starvation protein A	2220043	2222112	+
Hsero_1964		5.99385	0.4336	>0.9999	-1.02969	0.9832	>0.9999	5.82104	0.4594	0.8238	80.4244	7.56041	40.6364	486.732	25.5874	486.576	HSERO_RS09800	DUF466 domain-containing protein	2222132	2222347	+
Hsero_1965	htpX	1.08284	0.8579	>0.9999	-6.92297	0.1679	>0.9999	-6.39333	0.0331	0.5914	15.5035	16.0317	23.5006	10.6471	4.93252	0	HSERO_RS09810	protease HtpX	2223188	2224066	+
Hsero_1966	rosB	1.95473	0.2171	>0.9999	3.0736	0.3546	>0.9999	6.00806	0.278	0.805	1.51442	3.41676	5.73898	3.90014	23.1274	6.49943	HSERO_RS09815	Kef family K(+) transporter	2224212	2225852	+
Hsero_1967	ribH	-5.44665	0.2371	>0.9999	3.35823	0.5703	>0.9999	-1.62188	0.6661	0.9295	11.7805	4.42976	2.97619	0	9.99472	0	HSERO_RS09820	6,7-dimethyl-8-ribityllumazine synthase	2226203	2226712	+
Hsero_1968		2.02009	0.3831	>0.9999	1.2043	0.8359	>0.9999	2.4328	0.5005	0.8465	8.69905	41.7061	34.6138	67.2089	102.403	20.2224	NA	NA	2226765	2227205	+
Hsero_1969		1.09784	0.5745	>0.9999	-3.48789	0.1403	>0.9999	-3.17705	0.1766	0.805	44.1379	35.2686	47.3913	39.7845	0	24.9938	HSERO_RS09830	DUF2242 domain-containing protein	2227317	2227874	-
Hsero_1970	trnL	1.13331	0.7477	>0.9999	-1.11098	0.8017	>0.9999	1.0201	0.946	>0.9999	7159.55	9627.16	12284.7	6739.84	10390.9	6733.17	NA	NA	2228451	2228537	-
Hsero_1971		-2.41724	0.1412	>0.9999	1.27004	0.6827	>0.9999	-1.90328	0.1348	0.7714	57.4855	42.7407	30.6963	10.7669	19.952	32.7078	HSERO_RS09845	alpha/beta hydrolase	2228847	2229713	+
Hsero_1972	yjgF	-1.28074	0.7876	>0.9999	-2.01476	0.2708	>0.9999	-2.58038	0.4755	0.833	121.439	22.8322	70.9478	41.6996	16.0986	39.8125	HSERO_RS09850	RidA family protein	2229810	2230160	+
Hsero_1973	relA	-1.69446	0.0361	>0.9999	-1.27361	0.1887	>0.9999	-2.15808	0.0344	0.5948	100.142	117.461	65.1178	63.3026	43.4464	57.3853	HSERO_RS09855	bifunctional (p)ppGpp synthetase/guanosine-3',5'-bis(diphosphate) 3'-pyrophosphohydrolase	2230167	2232416	+
Hsero_1974	trnV	-1.03467	0.9455	>0.9999	-3.79415	0.1847	>0.9999	-3.9257	0.1172	0.7484	2405.57	4132.95	4287.21	2032.22	1140.01	525.559	NA	NA	2232522	2232598	+
Hsero_1975	trnV	1.01341	0.9726	>0.9999	-2.38123	0.11	>0.9999	-2.34971	0.1757	0.805	1217.88	2145.95	2055.88	1353.08	646.86	784.738	NA	NA	2232690	2232766	+
Hsero_1976	cheY	2.63166	0.2024	>0.9999	-3.69649	0.187	>0.9999	-1.40462	0.6321	0.915	27.5136	41.3833	119.904	61.4092	40.8501	8.20001	HSERO_RS09870	two-component system response regulator	2233095	2233502	+
Hsero_1977	thrS	-1.65196	0.1833	>0.9999	-1.72379	0.1295	>0.9999	-2.84762	0.0721	0.6659	473.492	331.223	278.672	208.456	120.347	162.245	HSERO_RS09880	threonine--tRNA ligase	2234279	2236186	+
Hsero_1978	infC	-1.4227	0.2534	>0.9999	-1.67142	0.1057	>0.9999	-2.37793	0.0768	0.6851	1803.3	1293.67	1226.6	950.22	581.66	720.721	HSERO_RS09885	translation initiation factor IF-3	2236311	2236781	+
Hsero_1979	rpmI	1.37343	0.5946	>0.9999	-2.82145	0.3092	>0.9999	-2.0543	0.2048	0.805	623.458	604.529	477.835	1208.72	129.266	468.497	HSERO_RS09890	50S ribosomal protein L35	2237074	2237271	+
Hsero_1980	rplT	1.89419	0.5683	>0.9999	-1.36888	0.7726	>0.9999	1.38375	0.7031	0.951	430.835	262.56	206.43	1106.99	189.065	770.422	HSERO_RS09895	50S ribosomal protein L20	2237297	2237659	+
Hsero_1981	pheS	1.623	0.7046	>0.9999	-2.72737	0.5035	>0.9999	-1.68045	0.5986	0.8978	6.34127	29.806	6.40817	52.2589	9.41504	12.0955	HSERO_RS09900	phenylalanine--tRNA ligase subunit alpha	2237761	2238879	+
Hsero_1982	pheT	1.09001	0.8793	>0.9999	-3.3397	0.2584	>0.9999	-3.06391	0.0801	0.6989	115.682	77.8201	152.429	58.4908	26.3374	36.818	HSERO_RS09905	phenylalanine--tRNA ligase subunit beta	2238959	2241385	+
Hsero_1983	ihfA	-1.00744	0.9877	>0.9999	-2.61248	0.2871	>0.9999	-2.63192	0.0072	0.3947	503.473	525.206	728.299	292.783	220.466	170.382	HSERO_RS09910	integration host factor subunit alpha	2241549	2241863	+
Hsero_1984		1.23231	0.4245	>0.9999	-2.43874	0.0983	>0.9999	-1.979	0.119	0.7484	142.154	181.052	166.823	231.465	58.3573	104.96	HSERO_RS09915	MerR family transcriptional regulator	2241867	2242274	+
Hsero_1985		-2.28221	0.3925	>0.9999	1.35224	0.5879	>0.9999	-1.68772	0.5128	0.8533	23.561	68.6613	28.2738	12.1355	34.9815	19.6615	HSERO_RS09920	N-acetyltransferase	2242433	2242942	+
Hsero_1986		-6.8314	0.0913	>0.9999	-1.00212	0.9986	>0.9999	-6.84592	0.0941	0.7276	30.3415	51.3413	10.2205	1.73643	10.7259	1.20571	HSERO_RS09925	phosphatase PAP2 family protein	2243015	2243641	-
Hsero_1987	epsL	1.35772	0.0578	>0.9999	4.87988	0.0046	0.6418	6.62551	0.004	0.3174	5.82461	6.5706	8.82908	8.00017	43.2397	38.885	HSERO_RS09930	EPS biosynthesis protein	2244008	2245243	+
Hsero_1988	epsB	-1.14303	0.5377	>0.9999	4.31726	0.0123	0.965	3.77705	0.01	0.4531	5.48109	5.15257	5.53891	3.76417	18.6009	21.5629	HSERO_RS09935	undecaprenyl-phosphate glucose phosphotransferase	2245341	2246666	+
Hsero_1989	epsD	1.72659	0.5116	>0.9999	-1.65863	0.5307	>0.9999	1.04097	0.7514	0.9753	17.5034	14.1037	41.6933	12.8792	15.9109	16.9913	HSERO_RS09940	peptidyl-prolyl cis-trans isomerase, EpsD family	2246724	2247638	+
Hsero_1990	epsA	-1.7977E+308	0.2714	>0.9999	1.7977E+308	0.2815	>0.9999	-7.42098	0.3262	0.805	39.2288	7.90233	0	0	5.34893	1.00213	HSERO_RS09945	polysaccharide export protein EpsE	2247717	2248511	+
Hsero_1991	epsF	1.03075	0.9504	>0.9999	-2.77916	0.0739	>0.9999	-2.69626	0.2565	0.805	29.6045	12.7691	25.7372	17.9392	8.86477	6.85093	HSERO_RS09950	chain length determinant protein EpsF	2248576	2249976	+
Hsero_1992	epsG	1.32442	0.8362	>0.9999	-1.05551	0.9712	>0.9999	1.25476	0.8778	>0.9999	10.307	1.45339	0.976475	14.5992	14.7565	0	HSERO_RS09955	chain length determinant protein tyrosine kinase EpsG	2250071	2250952	+
Hsero_1993	epsH	-3.17762	0.1521	>0.9999	2.03183	0.6598	>0.9999	-1.56392	0.5978	0.8972	25.7033	20.4672	13.7511	0.778758	27.9001	1.62221	HSERO_RS09960	exosortase B	2250975	2252618	+
Hsero_1994	epsM	2.90951	0.4557	>0.9999	-5.47527	0.3807	>0.9999	-1.88185	0.5105	0.8524	1.70314	2.88191	1.93625	11.404	0	2.43646	HSERO_RS09965	cholera toxin secretion EpsM protein	2252662	2254098	+
Hsero_1995		-2.75332	0.5846	>0.9999	1.22659	0.8421	>0.9999	-2.2447	0.6069	0.9007	24.8251	1.0771	9.4076	0	6.07556	5.46368	HSERO_RS09970	colanic acid biosynthesis glycosyltransferase WcaL	2254122	2255381	+
Hsero_1996		-2.12753	0.4723	>0.9999	-1.53142	0.7988	>0.9999	-3.25814	0.2907	0.805	22.251	10.0403	15.1778	0	9.91096	0	HSERO_RS09975	acyltransferase	2255438	2256490	+
Hsero_1997		-2.31783	0.3316	>0.9999	3.25979	0.5012	>0.9999	1.4064	0.7522	0.9754	15.2839	19.3966	14.9625	0	43.764	5.01066	HSERO_RS09980	acyltransferase	2256585	2258573	+
Hsero_1998		-1.46637	0.7091	>0.9999	2.81706	0.6024	>0.9999	1.92111	0.6846	0.9386	24.1988	10.7242	22.9257	0.890286	67.091	0	HSERO_RS09985	hypothetical protein	2258652	2260064	-
[truncated: 2,806 more rows]

## Sheet: Significant Fe- vs Fe+
Significant differentially expressed genes between Fe- and Fe+.
Old_locus_tag	gene	Mean RPKM +Fe	Mean RPKM -Fe	Fold Change	Mean difference	SE of difference	t ratio	df	p value	FDR Q10% qvalue	RPKM +Fe-1	RPKM +Fe-2	RPKM -Fe-1	RPKM -Fe-2	Locus_tag	Product	Start	End	Strand
Hsero_3687		11.26	0	-1.00E+308	11.26	0.6776	16.62	2	0.0036	>0.9999	10.5808	11.936	0	0	HSERO_RS18400	DUF1049 domain-containing protein	4221524	4221850	-
Hsero_4072		8.408	1.291	-6.51012	7.116	0.3258	21.84	2	0.0021	>0.9999	8.6675	8.148	1.09487	1.48811	HSERO_RS20365	ABC transporter permease	4665610	4666374	-
Hsero_4298	fur	22.95	4.273	-5.37165	18.68	0.7397	25.25	2	0.0016	>0.9999	23.6609	22.2428	4.48322	4.06232	HSERO_RS21480	transcriptional repressor	4917661	4918167	+
Hsero_3232		14.73	4.092	-3.60081	10.64	0.5215	20.41	2	0.0024	>0.9999	15.1891	14.2787	3.83734	4.34634	HSERO_RS16175	peptidase	3690026	3691477	-
Hsero_1417	gapA	84.44	42.02	-2.00935	42.42	2.899	14.63	2	0.0046	>0.9999	87.27	81.6075	42.6448	41.4012	HSERO_RS07125	type I glyceraldehyde-3-phosphate dehydrogenase	1623804	1624817	+
Hsero_2910	tnpA	19.87	43.35	2.1815	-23.48	0.7467	31.44	2	0.001	>0.9999	19.2427	20.5012	43.7527	42.9488	HSERO_RS24175	transposase	3305230	3306333	-
Hsero_1328		0	10.12	1E+308	-10.12	0.6294	16.08	2	0.0038	>0.9999	0	0	9.48994	10.7487	HSERO_RS06650	MarR family transcriptional regulator	1512757	1513224	-
Hsero_2817	exbD	0	10.9	1E+308	-10.9	0.6781	16.08	2	0.0038	>0.9999	0	0	10.2246	11.5809	HSERO_RS14125	biopolymer transporter ExbD	3213815	3214234	-

## Sheet: Significant DP+ vs Fe-
Significant differentially expressed genes between DP+ and Fe-.
Old_locus_tag	gene	Mean RPKM -Fe	Mean RPKM +DP	Fold Change	Mean difference	SE of difference	t ratio	df	p value	FDR Q10% qvalue	RPKM -Fe-1	RPKM -Fe-2	RPKM +DP-1	RPKM +DP-2	Locus_tag	Product	Start	End	Strand
Hsero_2817	exbD	10.9	0	-1.00E+308	10.9	0.6781	16.08	2	0.0038	0.6088	10.2246	11.5809	0	0	HSERO_RS14125	biopolymer transporter ExbD	3213815	3214234	-
Hsero_1103		12.26	0	-1.00E+308	12.26	0.7624	16.08	2	0.0038	0.6088	11.4946	13.0193	0	0	HSERO_RS05535	LysR family transcriptional regulator	1254326	1255228	-
Hsero_1814		22.8	0	-1.00E+308	22.8	1.123	20.3	2	0.0024	0.5931	23.9218	21.6759	0	0	HSERO_RS09055	hypothetical protein	2054244	2054573	+
Hsero_3432	leuA	18.86	0.5237	-36.0153	18.34	0.5237	35.01	2	0.0008	0.4763	18.8669	18.8554	0	1.0474	HSERO_RS17185	2-isopropylmalate synthase	3935004	3936707	+
Hsero_4259		11.89	0.3472	-34.2357	11.54	0.3654	31.57	2	0.001	0.4915	11.7721	12.0003	0	0.694374	HSERO_RS21285	membrane protein	4873727	4874962	-
Hsero_3345		18.85	1.158	-16.2846	17.69	1.158	15.27	2	0.0043	0.6249	18.8085	18.8951	0	2.3153	HSERO_RS16755	DUF898 domain-containing protein	3836758	3837849	+
Hsero_0469	pyrX	28.34	4.807	-5.89568	23.53	1.38	17.05	2	0.0034	0.6088	27.7104	28.9717	3.57914	6.03503	HSERO_RS02340	dihydroorotase	510166	511452	+
Hsero_2193	spoU	24.55	4.301	-5.7083	20.25	0.7267	27.87	2	0.0013	0.5733	24.4965	24.6094	3.57674	5.02581	HSERO_RS10950	RNA methyltransferase	2469071	2469862	+
Hsero_0528		34.33	12.05	-2.84999	22.29	0.8975	24.83	2	0.0016	0.5931	33.7771	34.8908	11.3431	12.7509	HSERO_RS02630	manganese efflux pump MntP	576673	577254	+
Hsero_1250		16.36	6.378	-2.56473	9.98	0.5622	17.75	2	0.0032	0.6088	15.7979	16.9174	6.43068	6.32519	HSERO_RS06285	methyl-accepting chemotaxis protein	1416329	1418335	+
Hsero_1987	epsL	8.415	41.06	4.87988	-32.65	2.216	14.73	2	0.0046	0.6418	8.82908	8.00017	43.2397	38.885	HSERO_RS09930	EPS biosynthesis protein	2244008	2245243	+
Hsero_2337	cirA	22.75	175.1	7.6982	-152.4	9.325	16.34	2	0.0037	0.6088	19.9644	25.5389	184.045	166.248	HSERO_RS11700	TonB-dependent siderophore receptor	2645251	2647749	+
Hsero_4484		0.5526	10.78	19.5122	-10.23	0.6552	15.61	2	0.0041	0.6249	1.10517	0	11.1343	10.4301	HSERO_RS22410	alpha/beta hydrolase	5129959	5130714	-
Hsero_2720		7.777	200.7	25.8073	-192.9	5.706	33.81	2	0.0009	0.4763	8.86199	6.69166	195.097	206.301	HSERO_RS13650	Fe2+/Pb2+ permease	3099772	3100644	-
Hsero_1277	fecA	2.467	93.31	37.8278	-90.85	2.1	43.26	2	0.0005	0.4358	1.82793	3.1056	91.312	95.3131	HSERO_RS06410	TonB-dependent siderophore receptor	1446854	1448965	+
Hsero_3248		0.5739	54.99	95.827	-54.42	3.013	18.06	2	0.0031	0.6088	1.1478	0	52.0366	57.9533	HSERO_RS16245	PepSY domain-containing protein	3703998	3705638	-
Hsero_0034	fecR	0	13.91	1E+308	-13.91	0.7377	18.86	2	0.0028	0.6088	0	0	14.6496	13.1742	HSERO_RS00170	DUF4880 domain-containing protein	46587	47597	-

## Sheet: Significant DP+ vs Fe+
Significant differentially expressed genes between DP+ and Fe+.
Old_locus_tag	gene	Mean RPKM +Fe	Mean RPKM +DP	Fold Change	Mean difference	SE of difference	t ratio	df	p value	FDR Q10% q value	RPKM +Fe-1	RPKM +Fe-2	RPKM +DP-1	RPKM +DP-2	Locus_tag	Product	Start	End	Strand
Hsero_4432		10.38	0	-1.00E+308	10.38	0.3205	32.37	2	0.001	0.3174	10.6958	10.0548	0	0	HSERO_RS22150	mechanosensitive ion channel family protein	5064896	5065477	-
Hsero_3687		11.26	0	-1.00E+308	11.26	0.6776	16.62	2	0.0036	0.3174	10.5808	11.936	0	0	HSERO_RS18400	DUF1049 domain-containing protein	4221524	4221850	-
Hsero_0780	hrpL	22.21	0	-1.00E+308	22.21	1.337	16.62	2	0.0036	0.3174	20.8731	23.5464	0	0	HSERO_RS03905	RNA polymerase sigma factor	861380	862114	-
Hsero_2174		40.95	0	-1.00E+308	40.95	0.3103	132	2	<0.0001	0.1392	40.6421	41.2626	0	0	HSERO_RS10855	DUF1854 domain-containing protein	2448332	2448817	+
Hsero_2303		114.4	1.445	-79.1779	112.9	1.685	67.04	2	0.0002	0.3174	113.52	115.253	2.88935	0	NA	NA	2606517	2606930	+
Hsero_2032	flgA	55.78	1.033	-53.9832	54.75	2.254	24.29	2	0.0017	0.3174	57.7834	53.7768	0	2.06657	HSERO_RS10175	flagellar basal body P-ring formation protein FlgA	2296248	2297012	-
Hsero_1096	talB	37.63	1.22	-30.8516	36.41	1.674	21.76	2	0.0021	0.3174	39.2683	35.9918	1.56167	0.877748	HSERO_RS05500	transaldolase	1245187	1246122	-
Hsero_1075		15.59	0.914	-17.0624	14.68	0.9505	15.44	2	0.0042	0.3174	15.333	15.8554	0	1.8279	HSERO_RS05380	LysR family transcriptional regulator	1188155	1189045	+
Hsero_2025	flhB	91.04	5.397	-16.8688	85.65	4.317	19.84	2	0.0025	0.3174	95.2313	86.8568	6.44645	4.34791	HSERO_RS10140	flagellar type III secretion system protein FlhB	2288842	2290017	+
Hsero_0124	rplN	3180	273.9	-11.6123	2906	68.34	42.53	2	0.0006	0.3174	3248.64	3111.96	274.372	273.376	HSERO_RS00620	50S ribosomal protein L14	138504	138872	+
Hsero_1104		244.3	22.92	-10.6589	221.4	6.496	34.08	2	0.0009	0.3174	238.202	250.389	20.6687	25.1701	HSERO_RS05540	cytochrome c'	1255459	1255773	+
Hsero_1770	nuoD	200.1	19.62	-10.1974	180.5	11.79	15.31	2	0.0042	0.3174	193.668	206.575	9.761	29.4885	HSERO_RS08835	NADH-quinone oxidoreductase subunit D	1999531	2000784	+
Hsero_1606	mhpC	63.12	6.381	-9.89273	56.74	2.46	23.07	2	0.0019	0.3174	60.6647	65.5829	6.43359	6.32806	HSERO_RS08010	alpha/beta hydrolase	1832766	1833668	-
Hsero_2052	fliM	219.5	24.06	-9.12563	195.5	8.338	23.44	2	0.0018	0.3174	219.805	219.245	32.3895	15.7222	HSERO_RS10275	flagellar motor switch protein FliM	2316206	2317210	-
Hsero_1854		56.62	7.578	-7.47144	49.04	1.813	27.04	2	0.0014	0.3174	54.921	58.3106	8.22277	6.93248	HSERO_RS09250	hypothetical protein	2103704	2104366	+
Hsero_0476	galE	49.66	6.72	-7.39082	42.94	2.978	14.42	2	0.0048	0.3407	47.9458	51.3822	9.15252	4.28685	HSERO_RS02375	NAD-dependent dehydratase	518047	519009	-
Hsero_3446		20.27	3.301	-6.13934	16.96	0.9858	17.21	2	0.0034	0.3174	19.9265	20.6054	4.22647	2.37551	HSERO_RS17255	transporter	3951354	3952832	-
Hsero_1687		25.65	4.217	-6.0826	21.43	1.198	17.89	2	0.0031	0.3174	25.4539	25.8425	5.39885	3.03445	HSERO_RS08395	PLP-dependent aminotransferase family protein	1912130	1913572	-
Hsero_2959	rpoS	117	20.54	-5.69508	96.46	6.156	15.67	2	0.004	0.3174	114.829	119.173	26.3041	14.7843	HSERO_RS14830	RNA polymerase sigma factor RpoS	3367106	3368119	-
Hsero_2984		401.3	74.58	-5.38123	326.7	15.99	20.44	2	0.0024	0.3174	417.284	385.33	75.1921	73.9587	HSERO_RS14965	hypothetical protein	3399969	3400523	-
Hsero_0448	aer	50.28	10.5	-4.78847	39.78	2.602	15.29	2	0.0043	0.3174	50.6055	49.951	13.0816	7.91815	HSERO_RS02230	PAS domain S-box protein	486954	488516	-
Hsero_2027	flhF	72.59	15.36	-4.72612	57.23	3.579	15.99	2	0.0039	0.3174	76.1129	69.0622	14.74	15.9776	HSERO_RS10150	flagellar biosynthesis protein FlhF	2292134	2293618	+
Hsero_3079	trnE	3858	837.7	-4.60564	3020	117.1	25.79	2	0.0015	0.3174	3949.73	3766.18	764.904	910.415	NA	NA	3533964	3534039	-
Hsero_3672		29.86	6.916	-4.31761	22.94	1.003	22.88	2	0.0019	0.3174	28.8681	30.8514	6.76754	7.06407	HSERO_RS18325	MFS transporter	4205582	4207216	+
Hsero_3106		103.1	28	-3.68242	75.12	3.355	22.39	2	0.002	0.3174	103.443	102.8	31.3439	24.6638	HSERO_RS15585	cobalamin biosynthesis protein CbiX	3560679	3561044	-
Hsero_1095	tsr	46.26	12.67	-3.65121	33.59	2.103	15.97	2	0.0039	0.3174	47.6861	44.8279	11.1258	14.2121	HSERO_RS05490	methyl-accepting chemotaxis protein	1242286	1243839	+
Hsero_1393	rpsT	2411	671.5	-3.59062	1740	34.48	50.45	2	0.0004	0.3174	2441.78	2380.73	687.592	655.495	HSERO_RS06995	30S ribosomal protein S20	1595986	1596252	+
Hsero_0866	rpsU	4802	1407	-3.41413	3395	214.1	15.86	2	0.004	0.3174	5015.78	4588.23	1417.53	1395.49	HSERO_RS04350	30S ribosomal protein S21	961825	962037	+
Hsero_1608	copA	39.56	12.7	-3.11495	26.86	1.822	14.74	2	0.0046	0.3308	37.7846	41.3323	13.1142	12.2849	HSERO_RS08020	copper-translocating P-type ATPase	1834223	1836457	-
Hsero_1455	lpdA	118.4	39.05	-3.03089	79.31	2.605	30.44	2	0.0011	0.3174	119.028	117.686	36.5327	41.5676	HSERO_RS07315	dihydrolipoyl dehydrogenase	1677210	1679000	+
Hsero_4369	atpI	585.9	200.5	-2.92201	385.4	12.03	32.04	2	0.001	0.3174	583.188	588.63	188.799	212.231	HSERO_RS21840	F0F1 ATP synthase assembly protein I	4999816	5000160	-
Hsero_1727		307.8	113.1	-2.72284	194.8	4.405	44.21	2	0.0005	0.3174	307.647	308.006	117.455	108.652	HSERO_RS08610	gamma carbonic anhydrase family protein	1957362	1957886	-
Hsero_1533		241.5	95.52	-2.52868	146	9.673	15.1	2	0.0044	0.3204	240.263	242.802	105.106	85.9279	HSERO_RS07710	hypothetical protein	1764311	1764667	-
Hsero_3887	uspA	187.9	75.66	-2.48355	112.2	4.883	22.98	2	0.0019	0.3174	183.539	192.257	77.8585	73.4556	HSERO_RS19410	universal stress protein	4449786	4450223	+
Hsero_1922	plsX	250.9	104.2	-2.40753	146.7	5.721	25.64	2	0.0015	0.3174	253.459	248.363	109.341	99.0976	HSERO_RS09590	phosphate acyltransferase PlsX	2179539	2180636	+
Hsero_2435		47.92	20.23	-2.36903	27.69	1.809	15.31	2	0.0042	0.3174	48.4597	47.3774	18.5012	21.9528	HSERO_RS12170	DNA-binding response regulator	2763406	2764068	+
Hsero_0722	phoH	15.11	6.749	-2.23934	8.364	0.3528	23.71	2	0.0018	0.3174	14.7627	15.4639	6.70977	6.78827	HSERO_RS03610	PhoH family protein	788068	789189	-
Hsero_0415	purH	25.9	12.48	-2.07554	13.42	0.8606	15.6	2	0.0041	0.3174	25.1742	26.6236	12.014	12.9423	HSERO_RS02060	bifunctional phosphoribosylaminoimidazolecarboxamide formyltransferase/IMP cyclohydrolase PurH	449132	450703	+
Hsero_1987	epsL	6.198	41.06	6.62551	-34.86	2.209	15.78	2	0.004	0.3174	5.82461	6.5706	43.2397	38.885	HSERO_RS09930	EPS biosynthesis protein	2244008	2245243	+
Hsero_4514	fecI	2.134	41.43	19.4173	-39.3	2.194	17.91	2	0.0031	0.3174	0	4.26747	40.9214	41.9413	HSERO_RS22560	RNA polymerase subunit sigma	5175049	5175585	-
Hsero_1277	fecA	4.684	93.31	19.9215	-88.63	4.012	22.09	2	0.002	0.3174	1.2059	8.1621	91.312	95.3131	HSERO_RS06410	TonB-dependent siderophore receptor	1446854	1448965	+
Hsero_2337	cirA	4.529	175.1	38.6733	-170.6	9.233	18.48	2	0.0029	0.3174	2.06599	6.99176	184.045	166.248	HSERO_RS11700	TonB-dependent siderophore receptor	2645251	2647749	+
Hsero_2720		4.064	200.7	49.3853	-196.6	5.715	34.41	2	0.0008	0.3174	5.19673	2.93115	195.097	206.301	HSERO_RS13650	Fe2+/Pb2+ permease	3099772	3100644	-
Hsero_0034	fecR	0	13.91	1E+308	-13.91	0.7377	18.86	2	0.0028	0.3174	0	0	14.6496	13.1742	HSERO_RS00170	DUF4880 domain-containing protein	46587	47597	-
Hsero_3248		0	54.99	1E+308	-54.99	2.958	18.59	2	0.0029	0.3174	0	0	52.0366	57.9533	HSERO_RS16245	PepSY domain-containing protein	3703998	3705638	-

## Sheet: Significant features
Features of significant genes.
Locus Tag	Gene Product Name	Gene Symbol	GenBank Accession	DNA Sequence Length (bp)	Amino Acid Sequence Length (aa)	Locus Type	Transmembrane Helices	Signal Peptides	COG Category	COG	Pfam	Tigrfam	Enzyme	KO	IMG Term
Hsero_0034	FecR family protein	fecR	YP_003773472	1011	336	CDS			Inorganic ion transport and metabolism	COG3712 - Periplasmic ferric-dicitrate binding protein FecR, regulates iron transport through sigma-19<br/><br/>	pfam16220 - DUF4880<br/><br/>pfam04773 - FecR<br/><br/>			KO:K07165 - fecR; transmembrane sensor<br/><br/>	2469 - FecR family protein<br/><br/>
Hsero_0124	LSU ribosomal protein L14P	rplN	YP_003773558	369	122	CDS			Translation, ribosomal structure and biogenesis	COG0093 - Ribosomal protein L14<br/><br/>	pfam00238 - Ribosomal_L14<br/><br/>	TIGR01067 - ribosomal protein L14, bacterial/organelle<br/><br/>		KO:K02874 - RP-L14, MRPL14, rplN; large subunit ribosomal protein L14<br/><br/>	232 - LSU ribosomal protein L14P<br/><br/>
Hsero_0415	IMP cyclohydrolase (EC 3.5.4.10)/phosphoribosylaminoimidazolecarboxamide formyltransferase (EC 2.1.2.3)	purH	YP_003773848	1572	523	CDS			Nucleotide transport and metabolism	COG0138 - AICAR transformylase/IMP cyclohydrolase PurH<br/><br/>	pfam02142 - MGS<br/><br/>pfam01808 - AICARFT_IMPCHas<br/><br/>	TIGR00355 - phosphoribosylaminoimidazolecarboxamide formyltransferase/IMP cyclohydrolase<br/><br/>	EC:2.1.2.3 - Phosphoribosylaminoimidazolecarboxamide formyltransferase.<br/><br/>EC:3.5.4.10 - IMP cyclohydrolase.<br/><br/>	KO:K00602 - purH; phosphoribosylaminoimidazolecarboxamide formyltransferase / IMP cyclohydrolase [EC:2.1.2.3 3.5.4.10]<br/><br/>	1289 - IMP cyclohydrolase (EC 3.5.4.10)<br/><br/>1290 - phosphoribosylaminoimidazolecarboxamide formyltransferase (EC 2.1.2.3)<br/><br/>
Hsero_0448	methyl-accepting chemotaxis sensory transducer with Pas/Pac sensor	aer	YP_003773881	1563	520	CDS	2		Cell motility	COG0840 - Methyl-accepting chemotaxis protein<br/><br/>	pfam08447 - PAS_3<br/><br/>pfam00015 - MCPsignal<br/><br/>pfam00672 - HAMP<br/><br/>	TIGR00229 - PAS domain S-box<br/><br/>		KO:K03776 - aer; aerotaxis receptor<br/><br/>	2327 - methyl-accepting chemotaxis sensory transducer with Pas/Pac sensor<br/><br/>
Hsero_0469	dihydroorotase	pyrX	YP_003773902	1287	428	CDS			Nucleotide transport and metabolism	COG0044 - Dihydroorotase or related cyclic amidohydrolase<br/><br/>	pfam01979 - Amidohydro_1<br/><br/>	TIGR00857 - dihydroorotase, multifunctional complex type<br/><br/>	EC:3.5.2.3 - Dihydroorotase.<br/><br/>	KO:K01465 - URA4, pyrC; dihydroorotase [EC:3.5.2.3]<br/><br/>
Hsero_0476	UDP-glucose 4-epimerase	galE	YP_003773909	963	320	CDS			Cell wall/membrane/envelope biogenesis	COG0451 - Nucleoside-diphosphate-sugar epimerase<br/><br/>	pfam01370 - Epimerase<br/><br/>
Hsero_0528	hypothetical protein	mntP	YP_003773955	582	193	CDS	5	1	Inorganic ion transport and metabolism	COG1971 - Putative Mn2+ efflux pump MntP<br/><br/>	pfam02659 - Mntp<br/><br/>
Hsero_0722	phosphate starvation-inducible ATPase	phoH	YP_003774149	1122	373	CDS			Signal transduction mechanisms	COG1702 - Phosphate starvation-inducible protein PhoH, predicted ATPase<br/><br/>	pfam02562 - PhoH<br/><br/>			KO:K06217 - phoH, phoL; phosphate starvation-inducible protein PhoH and related proteins<br/><br/>
Hsero_0780	RNA polymerase sigma-24 factor protein	hrpL	YP_003774207	735	244	CDS			Transcription	COG1595 - DNA-directed RNA polymerase specialized sigma subunit, sigma24 family<br/><br/>	pfam04542 - Sigma70_r2<br/><br/>pfam08281 - Sigma70_r4_2<br/><br/>	TIGR02937 - RNA polymerase sigma factor, sigma-70 family<br/><br/>		KO:K03088 - SIG3.2, rpoE; RNA polymerase sigma-70 factor, ECF subfamily<br/><br/>
Hsero_0866	30S ribosomal protein S21	rpsU	YP_003774292	213	70	CDS			Translation, ribosomal structure and biogenesis	COG0828 - Ribosomal protein S21<br/><br/>	pfam01165 - Ribosomal_S21<br/><br/>	TIGR00030 - ribosomal protein S21<br/><br/>		KO:K02970 - RP-S21, MRPS21, rpsU; small subunit ribosomal protein S21<br/><br/>	340 - SSU ribosomal protein S21P<br/><br/>
Hsero_1075	transcriptional regulator, LysR family		YP_003774500	891	296	CDS			Transcription	COG0583 - DNA-binding transcriptional regulator, LysR family<br/><br/>	pfam03466 - LysR_substrate<br/><br/>pfam00126 - HTH_1<br/><br/>				2291 - transcriptional regulator, LysR family<br/><br/>
Hsero_1095	methyl-accepting chemotaxis transducer transmembrane protein	tsr	YP_003774520	1554	517	CDS	2		Cell motility	COG0840 - Methyl-accepting chemotaxis protein<br/><br/>	pfam12729 - 4HB_MCP_1<br/><br/>pfam00015 - MCPsignal<br/><br/>			KO:K03406 - mcp; methyl-accepting chemotaxis protein<br/><br/>
Hsero_1096	transaldolase	talB	YP_003774521	936	311	CDS			Carbohydrate transport and metabolism	COG0176 - Transaldolase<br/><br/>	pfam00923 - TAL_FSA<br/><br/>	TIGR00874 - transaldolase<br/><br/>	EC:2.2.1.2 - Transaldolase.<br/><br/>	KO:K00616 - E2.2.1.2, talA, talB; transaldolase [EC:2.2.1.2]<br/><br/>
Hsero_1103	transcriptional regulator, LysR family		YP_003774528	903	300	CDS			Transcription	COG0583 - DNA-binding transcriptional regulator, LysR family<br/><br/>	pfam03466 - LysR_substrate<br/><br/>pfam00126 - HTH_1<br/><br/>				2291 - transcriptional regulator, LysR family<br/><br/>
Hsero_1104	cytochrome c551/c552 transmembrane protein		YP_003774529	315	104	CDS		1	Energy production and conversion	COG4654 - Cytochrome c551/c552<br/><br/>	pfam00034 - Cytochrom_C<br/><br/>			KO:K08738 - CYC; cytochrome c<br/><br/>
Hsero_1250	methyl-accepting chemotaxis I protein		YP_003774674	2007	668	CDS	2		Cell motility, Signal transduction mechanisms	COG0840 - Methyl-accepting chemotaxis protein<br/><br/>	pfam00015 - MCPsignal<br/><br/>pfam08376 - NIT<br/><br/>pfam00672 - HAMP<br/><br/>
Hsero_1277	outer membrane Iron(III) dicitrate transport protein	fecA	YP_003774701	2112	703	CDS			Inorganic ion transport and metabolism	COG4772 - Outer membrane receptor for Fe3+-dicitrate<br/><br/>	pfam07715 - Plug<br/><br/>pfam00593 - TonB_dep_Rec<br/><br/>	TIGR01783 - TonB-dependent siderophore receptor<br/><br/>		KO:K16091 - fecA; Fe(3+) dicitrate transport protein<br/><br/>
Hsero_1328	transcriptional regulator, MarR family		YP_003774752	468	155	CDS			Transcription	COG1846 - DNA-binding transcriptional regulator, MarR family<br/><br/>	pfam13463 - HTH_27<br/><br/>				2298 - transcriptional regulator, MarR family<br/><br/>
Hsero_1393	SSU ribosomal protein S20P	rpsT	YP_003774817	267	88	CDS			Translation, ribosomal structure and biogenesis	COG0268 - Ribosomal protein S20<br/><br/>	pfam01649 - Ribosomal_S20p<br/><br/>	TIGR00029 - ribosomal protein S20<br/><br/>		KO:K02968 - RP-S20, rpsT; small subunit ribosomal protein S20<br/><br/>	337 - SSU ribosomal protein S20P<br/><br/>
Hsero_1417	glyceraldehyde-3-phosphate dehydrogenase (NAD+) (EC 1.2.1.12)	gapA	YP_003774841	1014	337	CDS			Carbohydrate transport and metabolism	COG0057 - Glyceraldehyde-3-phosphate dehydrogenase/erythrose-4-phosphate dehydrogenase<br/><br/>	pfam02800 - Gp_dh_C<br/><br/>pfam00044 - Gp_dh_N<br/><br/>	TIGR01534 - glyceraldehyde-3-phosphate dehydrogenase, type I<br/><br/>	EC:1.2.1.12 - Glyceraldehyde-3-phosphate dehydrogenase (phosphorylating).<br/><br/>	KO:K00134 - GAPDH, gapA; glyceraldehyde 3-phosphate dehydrogenase [EC:1.2.1.12]<br/><br/>	1476 - glyceraldehyde-3-phosphate dehydrogenase (NAD+) (EC 1.2.1.12)<br/><br/>
Hsero_1455	dihydrolipoamide dehydrogenase (EC 1.8.1.4)	lpdA	YP_003774879	1791	596	CDS			Energy production and conversion	COG1249 - Pyruvate/2-oxoglutarate dehydrogenase complex, dihydrolipoamide dehydrogenase (E3) component or related enzyme<br/><br/>	pfam02852 - Pyr_redox_dim<br/><br/>pfam07992 - Pyr_redox_2<br/><br/>pfam00364 - Biotin_lipoyl<br/><br/>	TIGR01350 - dihydrolipoamide dehydrogenase<br/><br/>	EC:1.8.1.4 - Dihydrolipoyl dehydrogenase.<br/><br/>	KO:K00382 - DLD, lpd, pdhD; dihydrolipoamide dehydrogenase [EC:1.8.1.4]<br/><br/>	216 - dihydrolipoamide dehydrogenase (EC 1.8.1.4)<br/><br/>
Hsero_1533	hypothetical protein		YP_003774956	357	118	CDS
Hsero_1606	alpha/beta hydrolase superfamily hydrolase/acyltransferase	mhpC	YP_003775027	903	300	CDS			Coenzyme transport and metabolism	COG0596 - Pimeloyl-ACP methyl ester carboxylesterase<br/><br/>	pfam00561 - Abhydrolase_1<br/><br/>
Hsero_1608	heavy metal translocating P-type ATPase	copA	YP_003775029	2235	744	CDS	8		Inorganic ion transport and metabolism	COG2217 - Cation transport ATPase<br/><br/>	pfam00403 - HMA<br/><br/>pfam00702 - Hydrolase<br/><br/>pfam00122 - E1-E2_ATPase<br/><br/>	TIGR01494 - ATPase, P-type (transporting), HAD superfamily, subfamily IC<br/><br/>TIGR01511 - copper-(or silver)-translocating P-type ATPase<br/><br/>TIGR01525 - heavy metal translocating P-type ATPase<br/><br/>	EC:3.6.3.54 - Cu(+) exporting ATPase.<br/><br/>	KO:K17686 - copA, ATP7; Cu+-exporting ATPase [EC:3.6.3.54]<br/><br/>
Hsero_1687	transcriptional regulator, GntR family		YP_003775108	1443	480	CDS			Transcription	COG1167 - DNA-binding transcriptional regulator, MocR family, contains an aminotransferase domain<br/><br/>	pfam00155 - Aminotran_1_2<br/><br/>pfam00392 - GntR<br/><br/>				2282 - transcriptional regulator, GntR family<br/><br/>
Hsero_1727	carbonic anhydrase/acetyltransferase		YP_003775148	525	174	CDS			General function prediction only	COG0663 - Carbonic anhydrase or acetyltransferase, isoleucine patch superfamily<br/><br/>	pfam00132 - Hexapep<br/><br/>
Hsero_1770	NADH dehydrogenase subunit D (EC 1.6.5.3)	nuoD	YP_003775190	1254	417	CDS			Energy production and conversion	COG0649 - NADH:ubiquinone oxidoreductase 49 kD subunit (chain D)<br/><br/>	pfam00346 - Complex1_49kDa<br/><br/>	TIGR01962 - NADH dehydrogenase I, D subunit<br/><br/>	EC:1.6.5.3 - NADH:ubiquinone reductase (H(+)-translocating).<br/><br/>	KO:K00333 - nuoD; NADH-quinone oxidoreductase subunit D [EC:1.6.5.3]<br/><br/>	5530 - NADH dehydrogenase subunit D (EC 1.6.5.3)<br/><br/>
Hsero_1814	hypothetical protein		YP_003775232	330	109	CDS
Hsero_1854	hypothetical protein		YP_003775272	663	220	CDS		1
Hsero_1922	phosphate:acyl-[acyl carrier protein] acyltransferase	plsX	YP_003775338	1098	365	CDS			Lipid transport and metabolism	COG0416 - Fatty acid/phospholipid biosynthesis enzyme<br/><br/>	pfam02504 - FA_synthesis<br/><br/>	TIGR00182 - fatty acid/phospholipid synthesis protein PlsX<br/><br/>	EC:2.3.1.15 - Glycerol-3-phosphate 1-O-acyltransferase.<br/><br/>	KO:K03621 - plsX; glycerol-3-phosphate acyltransferase PlsX [EC:2.3.1.15]<br/><br/>	1871 - phosphate:acyl-[acyl carrier protein] acyltransferase<br/><br/>
Hsero_1987	EPS biosynthesis protein	epsL	YP_003775396	1236	411	CDS		1			pfam10082 - BBP2_2<br/><br/>	TIGR03014 - exopolysaccharide biosynthesis operon protein EpsL<br/><br/>
Hsero_2025	flagellar biosynthesis FlhB transmembrane protein	flhB	YP_003775433	1176	391	CDS	3		Cell motility	COG1377 - Flagellar biosynthesis protein FlhB<br/><br/>	pfam01312 - Bac_export_2<br/><br/>	TIGR00328 - flagellar biosynthetic protein FlhB<br/><br/>		KO:K02401 - flhB; flagellar biosynthetic protein FlhB<br/><br/>
Hsero_2027	flagellar biosynthesis GTP-binding protein	flhF	YP_003775435	1485	494	CDS			Cell motility	COG1419 - Flagellar biosynthesis GTPase FlhF<br/><br/>	pfam00448 - SRP54<br/><br/>	TIGR03499 - flagellar biosynthetic protein FlhF<br/><br/>		KO:K02404 - flhF; flagellar biosynthesis protein FlhF<br/><br/>
Hsero_2032	flagellar basal body P-ring formation protein	flgA	YP_003775440	765	254	CDS		1	Cell motility	COG1261 - Flagella basal body P-ring formation protein FlgA<br/><br/>	pfam13144 - ChapFlgA<br/><br/>	TIGR03170 - flagella basal body P-ring formation protein FlgA<br/><br/>		KO:K02386 - flgA; flagella basal body P-ring formation protein FlgA<br/><br/>
Hsero_2052	flagellar motor switch protein FliM	fliM	YP_003775460	1005	334	CDS			Cell motility	COG1868 - Flagellar motor switch protein FliM<br/><br/>	pfam02154 - FliM<br/><br/>pfam01052 - FliMN_C<br/><br/>	TIGR01397 - flagellar motor switch protein FliM<br/><br/>		KO:K02416 - fliM; flagellar motor switch protein FliM<br/><br/>
Hsero_2174	hypothetical protein		YP_003775581	486	161	CDS					pfam08909 - DUF1854<br/><br/>
Hsero_2193	tRNA/rRNA methyltransferase	spoU	YP_003775600	792	263	CDS			Translation, ribosomal structure and biogenesis	COG0566 - tRNA G18 (ribose-2'-O)-methylase SpoU<br/><br/>	pfam00588 - SpoU_methylase<br/><br/>			KO:K03437 - spoU; RNA methyltransferase, TrmH family<br/><br/>
Hsero_2303	membrane protein		YP_003775710	414	137	CDS	4		Function unknown	COG5395 - Uncharacterized membrane protein<br/><br/>	pfam10067 - DUF2306<br/><br/>
Hsero_2337	TonB-dependent siderophore receptor protein	cirA	YP_003775744	2499	832	CDS			Inorganic ion transport and metabolism	COG4773 - Outer membrane receptor for ferric coprogen and ferric-rhodotorulic acid<br/><br/>	pfam07660 - STN<br/><br/>pfam07715 - Plug<br/><br/>pfam00593 - TonB_dep_Rec<br/><br/>	TIGR01783 - TonB-dependent siderophore receptor<br/><br/>		KO:K02014 - TC.FEV.OM; iron complex outermembrane recepter protein<br/><br/>
Hsero_2435	two component transcriptional regulator, winged helix family		YP_003775842	663	220	CDS			Signal transduction mechanisms	COG0745 - DNA-binding response regulator, OmpR family, contains REC and winged-helix (wHTH) domain<br/><br/>	pfam00486 - Trans_reg_C<br/><br/>pfam00072 - Response_reg<br/><br/>			KO:K02483 - K02483; two-component system, OmpR family, response regulator<br/><br/>	2317 - two component transcriptional regulator, winged helix family<br/><br/>
Hsero_2720	high-affinity Fe2+/Pb2+ permease		YP_003776124	873	290	CDS	7		Inorganic ion transport and metabolism	COG0672 - High-affinity Fe2+/Pb2+ permease<br/><br/>	pfam03239 - FTR1<br/><br/>	TIGR00145 - FTR1 family protein<br/><br/>		KO:K07243 - FTR, FTH1, efeU; high-affinity iron transporter<br/><br/>
Hsero_2817	biopolymer transport ExbD/TolR protein	exbD	YP_003776218	420	139	CDS	1		Intracellular trafficking, secretion, and vesicular transport	COG0848 - Biopolymer transport protein ExbD<br/><br/>	pfam02472 - ExbD<br/><br/>			KO:K03559 - exbD; biopolymer transport protein ExbD<br/><br/>
Hsero_2910	IS1404 transposase	tnpA	YP_003776308	1104	367	CDS			Mobilome: prophages, transposons	COG2801 - Transposase InsO and inactivated derivatives<br/><br/>	pfam13276 - HTH_21<br/><br/>pfam01527 - HTH_Tnp_1<br/><br/>pfam00665 - rve<br/><br/>			KO:K07497 - K07497; putative transposase<br/><br/>
Hsero_2959	RNA polymerase, sigma 38 subunit, RpoS	rpoS	YP_003776355	1014	337	CDS			Transcription	COG0568 - DNA-directed RNA polymerase, sigma subunit (sigma70/sigma32)<br/><br/>	pfam04542 - Sigma70_r2<br/><br/>pfam04539 - Sigma70_r3<br/><br/>pfam04545 - Sigma70_r4<br/><br/>pfam00140 - Sigma70_r1_2<br/><br/>	TIGR02937 - RNA polymerase sigma factor, sigma-70 family<br/><br/>TIGR02394 - RNA polymerase sigma factor RpoS<br/><br/>		KO:K03087 - SIG2, rpoS; RNA polymerase nonessential primary-like sigma factor<br/><br/>	2204 - RNA polymerase, sigma 38 subunit, RpoS<br/><br/>
Hsero_2984	hypothetical protein		YP_003776380	555	184	CDS
Hsero_3079	(tRNA trnE)	trnE		76		tRNA
Hsero_3106	sirohydrochlorin cobaltochelatase		YP_003776498	366	121	CDS					pfam01903 - CbiX<br/><br/>		EC:4.99.1.3 - Sirohydrochlorin cobaltochelatase.<br/><br/>	KO:K03795 - cbiX; sirohydrochlorin cobaltochelatase [EC:4.99.1.3]<br/><br/>
Hsero_3232	hypothetical protein		YP_003776621	1452	483	CDS	6
Hsero_3248	iron-regulated membrane protein		YP_003776637	1641	546	CDS	8		Function unknown	COG3182 - Uncharacterized iron-regulated membrane protein<br/><br/>	pfam03929 - PepSY_TM<br/><br/>
Hsero_3345	transmembrane protein		YP_003776734	1092	363	CDS	7		Function unknown	COG4269 - Uncharacterized membrane protein YjgN, DUF898 family<br/><br/>	pfam05987 - DUF898<br/><br/>
Hsero_3432	2-isopropylmalate synthase	leuA	YP_003776820	1704	567	CDS			Amino acid transport and metabolism	COG0119 - Isopropylmalate/homocitrate/citramalate synthases<br/><br/>	pfam00682 - HMGL-like<br/><br/>pfam08502 - LeuA_dimer<br/><br/>	TIGR00970 - 2-isopropylmalate synthase, yeast type<br/><br/>	EC:2.3.3.13 - 2-isopropylmalate synthase.<br/><br/>	KO:K01649 - leuA; 2-isopropylmalate synthase [EC:2.3.3.13]<br/><br/>
Hsero_3446	outer membrane efflux protein		YP_003776834	1479	492	CDS			Cell wall/membrane/envelope biogenesis	COG1538 - Outer membrane protein TolC<br/><br/>	pfam02321 - OEP<br/><br/>	TIGR01845 - efflux transporter, outer membrane factor (OMF) lipoprotein, NodT family<br/><br/>
Hsero_3672	major facilitator superfamily permease		YP_003777058	1635	544	CDS	14		Carbohydrate transport and metabolism	COG2814 - Predicted arabinose efflux permease, MFS family<br/><br/>	pfam07690 - MFS_1<br/><br/>	TIGR00711 - drug resistance transporter, EmrB/QacA subfamily<br/><br/>
Hsero_3687	hypothetical protein		YP_003777073	327	108	CDS	2		Function unknown	COG5416 - Uncharacterized integral membrane protein<br/><br/>	pfam06305 - DUF1049<br/><br/>
Hsero_3887	universal stress protein	uspA	YP_003777268	438	145	CDS			Signal transduction mechanisms	COG0589 - Nucleotide-binding universal stress protein, UspA family<br/><br/>	pfam00582 - Usp<br/><br/>
Hsero_4072	multidrug ABC transporter permease		YP_003777450	765	254	CDS	7		Defense mechanisms	COG0842 - ABC-type multidrug transport system, permease component<br/><br/>	pfam01061 - ABC2_membrane<br/><br/>			KO:K01992 - ABC-2.P; ABC-2 type transport system permease protein<br/><br/>
Hsero_4259	transmembrane protein		YP_003777636	1236	411	CDS	7		Function unknown	COG3748 - Uncharacterized membrane protein<br/><br/>	pfam06181 - Urate_ox_N<br/><br/>
Hsero_4298	Fe2+/Zn2+ uptake transcription regulator protein	fur	YP_003777675	507	168	CDS			Inorganic ion transport and metabolism	COG0735 - Fe2+ or Zn2+ uptake regulation protein<br/><br/>	pfam01475 - FUR<br/><br/>			KO:K03711 - fur; Fur family transcriptional regulator, ferric uptake regulator<br/><br/>
Hsero_4369	F0F1-type ATP synthase subunit I	atpI	YP_003777745	345	114	CDS	4				pfam03899 - ATP-synt_I<br/><br/>			KO:K02116 - atpI; ATP synthase protein I<br/><br/>
Hsero_4432	small-conductance mechanosensitive channel protein		YP_003777806	582	193	CDS	3				pfam00924 - MS_channel<br/><br/>
Hsero_4484	alpha/beta hydrolase superfamily protein		YP_003777858	756	251	CDS			Coenzyme transport and metabolism	COG0596 - Pimeloyl-ACP methyl ester carboxylesterase<br/><br/>	pfam12697 - Abhydrolase_6<br/><br/>
Hsero_4514	RNA polymerase sigma-70 factor, ECF subfamily (sigma-24) transcription regulator protein	fecI	YP_003777888	537	178	CDS			Transcription	COG1595 - DNA-directed RNA polymerase specialized sigma subunit, sigma24 family<br/><br/>	pfam04542 - Sigma70_r2<br/><br/>pfam08281 - Sigma70_r4_2<br/><br/>	TIGR02937 - RNA polymerase sigma factor, sigma-70 family<br/><br/>		KO:K03088 - SIG3.2, rpoE; RNA polymerase sigma-70 factor, ECF subfamily<br/><br/>
